# Supplementary material for: Prior flavivirus immunity skews the yellow fever vaccine response to cross-reactive antibodies with potential to enhance dengue virus infection
Source: Nat Commun. 2024 Feb 24;15:1696. doi: 10.1038/s41467-024-45806-x (PMC10894228; doi:10.1038/s41467-024-45806-x)
Supplement: Supplementary file 4 — Source Data [file 41467_2024_45806_MOESM4_ESM.xlsx]

## Sheet: Fig1
Age range (years)	TBEV status	Sex	BMI
10 to 19	YES	F	23.8754
20-29	YES	F	21.1327
20-29	YES	F	20.2812
20-29	YES	F	19.2672
20-29	YES	M	23.8751
20-29	YES	F	22.0581
20-29	YES	F	20.898
20-29	YES	F	19.79
20-29	YES	F	21.3839
20-29	YES	F	46.4449
20-29	YES	F	19.8413
20-29	YES	F	19.4444
20-29	YES	F	29.3575
20-29	YES	F	18.8189
20-29	YES	F	23.3234
20-29	YES	M	24.3025
20-29	YES	F	23.4375
20-29	YES	F
20-29	YES	M	21.9136
20-29	YES	F	19.0311
20-29	YES	F	22.3757
20-29	YES	M	22.2826
20-29	YES	F	20.8117
20-29	YES	F	20.7612
20-29	YES	F	20.7612
20-29	YES	F	21.8724
20-29	YES	F	19.79
20-29	YES	M	23.9395
20-29	YES	M	20.2216
20-29	YES	F	22.0932
20-29	YES	F	22.9481
20-29	YES	M	28.3675
20-29	YES	F	21.875
20-29	YES	F	21.5139
20-29	YES	M	18.9249
20-29	YES	F	22.9591
20-29	YES	F	24.858
20-29	YES	M	22.4712
20-29	YES	M	22.3537
20-29	YES	F	22.0386
20-29	YES	F	23.4375
20-29	YES	M	24.8356
20-29	YES	M	20.2336
20-29	YES	F	23.8087
20-29	YES	F	20.202
20-29	YES	F	21.7776
20-29	YES	F	22.7583
20-29	YES	F	20.0288
20-29	YES	F	19.8352
20-29	YES	F	20.1092
20-29	YES	M	19.4094
20-29	YES	F	18.6453
20-29	YES	M	20.3704
20-29	YES	M	23.75
20-29	YES	F	24.1633
20-29	YES	F	19.2277
20-29	YES	F	25.8876
20-29	YES	M	22.0243
20-29	YES	F	23.5294
20-29	YES	F	19.9432
20-29	YES	F	17.9931
20-29	YES	F	19.3625
20-29	YES	M	22.7904
20-29	YES	M	24.1588
20-29	YES	F	18.6122
20-29	YES	M	23.5898
20-29	YES	M	23.8884
20-29	YES	F	21.4844
20-29	YES	M	23.7022
20-29	YES	M	23.1481
20-29	YES	F	23.6614
20-29	YES	F	23.4375
20-29	YES	F	22.7204
20-29	YES	F	21.2585
20-29	YES	F	23.8281
20-29	YES	F	23.1247
20-29	YES	F	22.3214
20-29	YES	M	23.1983
20-29	YES	M	19.4094
20-29	YES	F	21.4619
20-29	YES	F	19.1512
20-29	YES	F	22.5827
20-29	YES	F	22.8374
20-29	YES	F	22.2656
20-29	YES	M	24.0093
20-29	YES	F	25.0135
20-29	YES	F	22.4913
20-29	YES	M	22.694
20-29	YES	F	20.6193
20-29	YES	F	24.977
20-29	YES	F	19.8413
20-29	YES	F	20.7612
20-29	YES	F	24.6181
20-29	YES	F	21.6713
20-29	YES	F	23.4375
20-29	YES	F	21.1073
20-29	YES	M	21.5451
20-29	YES	F	21.7555
20-29	YES	M	26.3129
20-29	YES	M	23.8498
20-29	YES	F	19.2336
20-29	YES	F	23.1405
20-29	YES	F	23.939
20-29	YES	F	18.2066
20-29	YES	F	18.937
20-29	YES	F	19.5312
20-29	YES	M	20.0617
20-29	YES	F	20.7476
20-29	YES	F	20.5688
20-29	YES	F	22.6757
20-29	YES	F	21.6311
20-29	YES	M	22.4082
20-29	YES	F	22.3214
20-29	YES	M	26.8745
20-29	YES	F	18.424
20-29	YES	F	19.8141
20-29	YES	F	20.7612
20-29	YES	F	21.83
20-29	YES	F	20.5986
30-39	YES	M	22.0688
30-39	YES	M	28.2118
30-39	YES	M	24.4898
30-39	YES	M	26.2346
30-39	YES	F	29.6296
30-39	YES	F	24.539
30-39	YES	M	23.1481
30-39	YES	F	21.3669
30-39	YES	F	24.5243
30-39	YES	M	25.0135
30-39	YES	F	19.0311
30-39	YES	F	20.202
30-39	YES	F	23.8087
30-39	YES	M	24.7555
30-39	YES	F	19.1512
30-39	YES	F	24.8971
30-39	YES	F	22.5827
40-49	YES	F	30.4687
40-49	YES	M	23.9912
40-49	YES	F	22.231
20-29	Unknown	M	21.4692
20-29	Unknown	M	29.7578
20-29	Unknown	F	21.4619
20-29	Unknown	F	28.2284
20-29	Unknown	F	23.1405
20-29	Unknown	M	23.6295
20-29	Unknown	F	22.7903
20-29	Unknown	F	22.1453
20-29	Unknown	M	22.46
20-29	Unknown	M	19.9446
20-29	Unknown	M	27.1708
20-29	Unknown	F	20.7612
20-29	Unknown	F	21.1073
20-29	Unknown	F	25.3906
20-29	Unknown	M
20-29	Unknown	F	22.1297
20-29	Unknown	F	22.0932
20-29	Unknown	M	22.5509
20-29	Unknown	F	17.9592
20-29	Unknown	F	22.9591
20-29	Unknown	F	24.2424
20-29	Unknown	M	19.3906
20-29	Unknown	M	25
20-29	Unknown	F	20.4152
20-29	Unknown	F	20.0474
20-29	Unknown	F	19.257
20-29	Unknown	M	22.6422
20-29	Unknown	M	25.3086
20-29	Unknown	M	26.5888
20-29	Unknown	M	22.5309
20-29	Unknown	F	18.5078
20-29	Unknown	F	21.0772
20-29	Unknown	M	24.7555
20-29	Unknown	F	22.6409
20-29	Unknown	M	28.3675
20-29	Unknown	F	22.3081
20-29	Unknown	M	20.7612
20-29	Unknown	F	23.8895
20-29	Unknown	F	28.3447
20-29	Unknown	M	24.6914
30-39	Unknown	F	27.7671
30-39	Unknown	M	28.3554
30-39	Unknown	F	22.4996
30-39	Unknown	F	19.3337
30-39	Unknown	F	20.0155
30-39	Unknown	F	20.9366
30-39	Unknown	F	26.7299
30-39	Unknown	F	23.7387
30-39	Unknown	M	21.7181
30-39	Unknown	F	20.7967
30-39	Unknown	F	23.03
30-39	Unknown	M	23.3341
40-49	Unknown	F	20.2848
40-49	Unknown	M	32.4074
40-49	Unknown	M	25.1063
20-29	NO	F	17.9902
20-29	NO	F	22.3435
20-29	NO	F	22.0932
20-29	NO	M	18.6082
20-29	NO	M	22.1591
20-29	NO	F	19.3502
20-29	NO	M	25.335
20-29	NO	F	19.8141
20-29	NO	F	22.1591
20-29	NO	M	26.5668
20-29	NO	M	25.4752
20-29	NO	F	23.8281
20-29	NO	F	20.6193
20-29	NO	F	23.7332
20-29	NO	F	21.4692
20-29	NO	M	22.2825
20-29	NO	M	18.1154
20-29	NO	M	19.9446
20-29	NO	F	20.5499
20-29	NO	F	21.5019
20-29	NO	F	20.3383
20-29	NO	F	19.1001
20-29	NO	F	20.9042
20-29	NO	M	24.6152
20-29	NO	F	20.8209
20-29	NO	F	18.3655
20-29	NO	M	20.2449
20-29	NO	M	23.9912
20-29	NO	F	23.1911
20-29	NO	F	20.4152
20-29	NO	F	21.83
20-29	NO	F	21.048
20-29	NO	F	20.7967
20-29	NO	F	20.9366
20-29	NO	F	21.2953
20-29	NO	F	19.9219
20-29	NO	F	18.75
20-29	NO	M	22.9854
20-29	NO	M	22.5848
20-29	NO	F	23.1481
20-29	NO	F	17.6471
20-29	NO	F	21.7776
20-29	NO	F	23.5078
30-39	NO	M	22.7244
30-39	NO	M	22.8571
30-39	NO	F	21.0772
30-39	NO	F	24.9108
30-39	NO	F	23.5078
30-39	NO	F	20.7008
30-39	NO	F	23.3067
30-39	NO	M	22.6757
30-39	NO	M	23.9484
30-39	NO	M	24.6181
30-39	NO	F	19.721
30-39	NO	F	22.3478
30-39	NO	F	25.6544

## Sheet: Fig1_TBEVgrouping
														Grouping
			Positive Control (PC)			Negative Control (NC)			1:10											Validation
			well 1	well 2	well 3	well 1	well 2	well 3	well 1	well 2	well 3
	PRNT		plaques/well			plaques/well			plaques/well					TBE_PRNT	TBE_SelfReported	IIFT IgG day 0 TBEV	IIFT IgG day 0 YFV titer	TBEV_IgG_DIII	TBEV Final Group	sE_IgG titer Day 0 10%[4.265]
Day	24well	96well CMC	PC1	PC2	PC3	NC1	NC2	NC3	1w1	1w2	1w3			YES	YES			15.1866	YES	1.8047
Baseline	1	0	72	78	71	0	0	0	0	0	0			YES	YES			28.5104	YES	0
Day28	0	1	5	10	6	0	0	0	0	1	0			YES	YES			69.5221	YES	32.7934
Day28	0	1	5	10	6	0	0	0	1	8	5			YES	YES			35.374	YES	4.61776
Day28	0	1	5	10	6	0	0	0	8	12	9			YES	YES			510.866	YES	70.557
Baseline	1	0	75	70	79	0	0	0	2	1	0			YES	YES	10	9		YES
Day28	0	1	5	10	6	0	0	0	0	0	0			YES	YES			112.154	YES	32.4462
Day28	0	1	5	10	6	0	0	0	0	0	0			YES	YES			45.3948	YES	7.73723
Day28	0	1	5	10	6	0	0	0	0	0	0			YES	YES			42.2274	YES	9.6696
Day28	0	1	5	10	6	0	0	0	2	0	0			YES	YES			95.8203	YES	62.3139
Day28	0	1	5	10	6	0	0	0	0	0	0			YES	YES	9	8	298.997	YES	145.383
Day28	0	1	5	10	6	0	0	0	0	0	0			YES	YES			103.705	YES	78.9234
Day28	0	1	5	10	6	0	0	0	0	0	0			YES	YES			135.591	YES	90.8131
Day28	0	1	5	10	6	0	0	0	0	0	0			YES	YES			33.7688	YES	0
Day28	0	1	5	10	6	0	0	0	0	0	0			YES	YES			553.079	YES	131.705
Day28	0	1	5	10	6	0	0	0	11	13	11			YES	YES			33.0552	YES	9.18868
Day28	0	1	5	10	6	0	0	0	0	0	0			YES	YES			18.4577	YES	2.63637
Baseline	1	0	72	78	71	0	0	0	20	19	33			YES	YES	7	3	31.1503	YES	60.0253
Day28	0	1	5	10	6	0	0	0	4	2	3			YES	YES	10	5	207.627	YES	231.589
Baseline	1	0	75	70	79	0	0	0	1	0	0			YES	YES			17.0809	YES	9.9833
Day28	1	0	30	22	29	0	0	0	2					YES	YES			94.6626	YES	17.0291
Day28	0	1	5	10	6	0	0	0	0	0	0			YES	YES			34.1066	YES	11.5817
Day28	0	1	5	10	6	0	0	0	0	0	0			YES	YES			184.547	YES
Day28	0	1	5	10	6	0	0	0	0	0	0			YES	YES			28.6178	YES	6.26906
Day28	0	1	5	10	6	0	0	0	8	12	9			YES	YES			83.7438	YES	70.8402
Day28	0	1	5	10	6	0	0	0	0	0	0			YES	YES			52.3073	YES	39.4227
Day28	0	1	5	10	6	0	0	0	0	0	0			YES	YES			53.2431	YES	59.4086
Baseline	1	0	72	78	71	0	0	0	0	0	0			YES	YES			105.226	YES	44.9968
Day28	0	1	5	10	6	0	0	0	2	0	1			YES	YES			12.3402	YES	6.99982
Day28	0	1	5	10	6	0	0	0	0	0	0			YES	YES			38.0458	YES	0
Baseline	1	0	72	78	71	0	0	0	83	71	66			YES	YES			25.8384	YES	19.7253
Day28	0	1	5	10	6	0	0	0	14	18	17			YES	YES	10	7	375.972	YES	81.1372
Baseline	1	0	75	70	79	0	0	0	7	6	6			YES	YES			73.8014	YES	34.3376
Day28	0	1	5	10	6	0	0	0	0	0	0			YES	YES			90.2983	YES	35.1723
Baseline	1	0	109	86	112	0	0	0	2	1	4			YES	YES			184.588	YES	56.2422
Baseline	1	0	72	78	71	0	0	0	17	26	19			YES	YES			25.9707	YES	11.7089
Day28	0	1	5	10	6	0	0	0	1	7	5			YES	YES			48.1584	YES	51.9049
Day28	0	1	5	10	6	0	0	0	6	11	13			YES	YES			248.86	YES	95.2326
Day28	0	1	5	10	6	0	0	0	0	0	0			YES	YES			31.4125	YES	11.5448
Baseline	1	0	75	70	79	0	0	0	0	0	0			YES	YES			69.3334	YES	9.5451
Day28	0	1	5	10	6	0	0	0	0	0	0			YES	YES			91.7208	YES	55.5285
Day28	0	1	5	10	6	0	0	0	0	0	0			YES	YES			64.0219	YES	15.2399
Day28	1	0	30	22	29	0	0	0	32					YES	YES			66.7533	YES	17.063
Day28	0	1	7	7	8	0	0	0	0	0	0			YES	YES			32.0799	YES	4.32303
Day28	0	1	7	7	8	0	0	0	0	0	0			YES	YES	9	0	187.975	YES	33.9608
Baseline	1	0	75	70	79	0	0	0	3	4	5			YES	YES			80.6208	YES	68.8888
Day28	0	1	7	7	8	0	0	0	0	0	0			YES	YES			23.858	YES	13.5054
Baseline	1	0	72	78	71	0	0	0	0	0	0			YES	YES			30.2023	YES	10.2991
Day28	0	1	7	7	8	0	0	0	10	12	15			YES	YES			134.553	YES	65.1366
Day28	0	1	7	7	8	0	0	0	0	0	0			YES	YES	8	0	121.543	YES	9.38786
Baseline	1	0	75	70	79	0	0	0	1	0	0			YES	YES			54.7427	YES	8.4562
Day28	0	1	7	7	8	0	0	0	0	0	0			YES	YES			20.1551	YES	12.1748
Day28	1	0	32	40	39	0	0	0	0					YES	YES			80.3076	YES	30.0686
Baseline	1	0	59	59	55	0	0	0	18	16	9			YES	YES			86.9635	YES	6.76172
Day28	1	0	32	40	39	0	0	0	20					YES	YES			274.276	YES	5.03609
Day28	0	1	7	7	8	0	0	0	2	1	1			YES	YES			51.9096	YES	24.2671
Day28	0	1	7	7	8	0	0	0	10	15	13			YES	YES			27.1515	YES	0
Day28	0	1	7	7	8	0	0	0	0	0	0			YES	YES			129.343	YES	12.3057
Day28	1	0	32	40	39	0	0	0	40					YES	YES			175.425	YES	78.3864
Day28	1	0	84	77	80	0	0	0	0	0				YES	YES			148.141	YES	15.2119
Day28	1	0	28	31	49	0	0	0	28					YES	YES			87.5648	YES	161.022
Day28	0	1	7	7	8	0	0	0	0	0	0			YES	YES			81.2462	YES	25.6206
Day28	0	1	7	7	8	0	0	0	0	0	0			YES	YES			124.577	YES	36.0057
Day28	1	0	82	73	73	0	0	0	0					YES	YES			17.2163	YES	51.2586
Baseline	1	0	61	62	56	0	0	0	0	0	0			YES	YES			357.921	YES	99.1133
Day28	1	0	82	73	73	0	0	0	0					YES	YES			124.262	YES	112.798
Baseline	1	0	61	62	56	0	0	0	2	2	1			YES	YES			19.0106	YES	4.44287
Day28	0	1	7	7	8	0	0	0	0	0	0			YES	YES			40.0306	YES	42.7532
Day28	1	0	28	31	49	0	0	0	40					YES	YES			24.8775	YES	13.3298
Day28	1	0	28	31	49	0	0	0	25					YES	YES			39.4132	YES	3.74616
Baseline	1	0	59	59	55	0	0	0	34	40	35			YES	YES			80.9805	YES	5.63157
Day28	0	1	7	7	8	0	0	0	17	11	10			YES	YES			105.819	YES	16.3802
Day28	1	0	15	22	39	0	0	0	53					YES	YES			65.1297	YES	17.3625
Baseline	1	0	59	59	55	0	0	0	1	2	0			YES	YES			136.648	YES	75.7091
Day28	0	1	7	7	8	0	0	0	12	20	10			YES	YES			42.483	YES	11.5638
Day28	0	1	7	7	8	0	0	0	0	0	0			YES	YES				YES	14.826
Baseline	1	0	61	62	56	0	0	0	3	0	0			YES	YES			187.108	YES	40.0156
Day28	1	0	82	73	73	0	0	0	1					YES	YES			323.495	YES	86.2041
Day28	0	1	7	7	8	0	0	0	0	0	0			YES	YES				YES
Day28	0	1	7	7	8	0	0	0	0	0				YES	YES			138.227	YES	9.28756
Baseline	1	0	61	62	56	0	0	0	0	0	0			YES	YES			145.204	YES	40.0881
Day28	0	1	7	7	8	0	0	0	0	0	0			YES	YES			89.4026	YES	20.367
Day28	1	0	99	89	80	0	0	0	0	0	0			YES	YES			82.6582	YES	51.8297
Day28	1	0	99	89	80	0	0	0	0	0	0			YES	YES			42.0678	YES	14.2708
Day28	1	0	99	89	80	0	0	0	82	81				YES	YES			121.029	YES	53.452
Day28	1	0	99	89	80	0	0	0	56	80	72			YES	YES			154.659	YES	33.5499
Baseline	1	0	61	62	56	0	0	0	0	0	0			YES	YES			80.8887	YES	80.2572
Day28	1	0	99	89	80	0	0	0	0	1	2			YES	YES			139.471	YES	61.6707
Baseline	1	0	61	62	56	0	0	0	1	0	3			YES	YES			42.7785	YES	38.4863
Day28	1	0	99	89	80	0	0	0	0	0	0			YES	YES			95.6925	YES	53.6043
Day28	1	0	111	81		0	0	0	0	0	0			YES	YES			41.6837	YES	7.67541
Day28	1	0	111	81		0	0	0	85	68	74			YES	YES			98.3837	YES	66.6488
Day28	1	0	111	81		0	0	0	0	0	0			YES	YES			109.432	YES	5.59504
Day28	1	0	111	81		0	0	0	0	0	0			YES	YES			974.709	YES	32.1121
Baseline	1	0	48	64	69	0	0	0	0	0	0			YES	YES	9	10	423.149	YES	21.7129
Day28	1	0	111	81		0	0	0	0	0	0			YES	YES				YES	11.0809
Baseline	1	0	48	64	69	0	0	0	3	1	1			YES	YES			111.966	YES	24.9162
Day28	1	0	111	81		0	0	0	0	0	0			YES	YES				YES	84.9069
Day28	1	0	95	94	86	0	0	0	0	0	0			YES	YES			70.9966	YES	13.6405
Day28	1	0	15	22	39	0	0	0	0	0				YES	YES			141.36	YES	4.41448
Day28	1	0	95	94	86	0	0	0	7	10	10			YES	YES				YES	30.9687
Baseline	1	0	59	59	55	0	0	0	39	39	34			YES	YES				YES	8.98092
Day28	1	0	50	40	40	0	0	0	27	28				YES	YES			516.831	YES	79.4932
Day28	1	0	95	94	86	0	0	0	7	9	10			YES	YES			76.6198	YES	4.99638
Day28	1	0	95	94	86	0	0	0	0	0	0			YES	YES			305.518	YES	49.1518
Baseline	1	0	48	64	69	0	0	0	3	5	2			YES	YES			142.824	YES	99.7346
Day28	1	0	95	94	86	0	0	0	0	0	0			YES	YES			159.646	YES	21.3476
Baseline	1	0	48	64	69	0	0	0	0	0	0			YES	YES				YES	56.4562
Day28	1	0	95	94	86	0	0	0	0	0	0			YES	YES			84.4887	YES	23.637
Day28	1	0	84	79	91	0	0	0	0	0	0			YES	YES			262.53	YES	25.1728
Day28	1	0	84	79	91	0	0	0	0	0	0			YES	YES	5	0	116.679	YES	54.486
Day28	1	0	84	79	91	0	0	0	0	0	0			YES	YES	10	5	20.548	YES	6.1877
Day28	1	0	84	79	91	0	0	0	79	73	75			YES	YES			91.7115	YES	29.4758
Baseline	1	0	48	64	69	0	0	0	0	0	0			YES	YES			127.382	YES	65.8574
Day28	1	0	84	79	91	0	0	0	0	0	0			YES	YES			113.306	YES	60.117
Day28	1	0	84	79	91	0	0	0	70	78	79			YES	YES			59.9545	YES	16.1426
Baseline	1	0	48	64	69	0	0	0	1	0	1			YES	YES			43.9522	YES	7.2227
Day28	1	0	51	58	62	0	0	0	0	0	0			YES	YES			199.184	YES	160.479
Day28	0	1	4	7	7	0	0	0	0	0	0			YES	YES	5	0	48.4039	YES	4.8859
Day28	1	0	51	58	62	0	0	0	0	0	0			YES	YES			295.909	YES	124.249
Day28	0	1	4	7	7	0	0	0	0	0	0			YES	YES	10	10	199.02	YES	77.2633
Baseline	1	0	70	51	73	0	0	0	1	0	0			YES	YES			59.1501	YES	15.8099
Day28	1	0	51	58	62	0	0	0	0	0	1			YES	YES	7	0	106.616	YES	13.8615
Day28	0	1	4	7	7	0	0	0	0	0	0			YES	YES			34.4142	YES	2.05727
Day28	1	0	51	58	62	0	0	0	48	45	55			YES	YES	9	5	94.461	YES	142.553
Day28	0	1	4	7	7	0	0	0	8	11	12			YES	YES	10	3	187.666	YES	163.791
Day28	1	0	51	58	62	0	0	0	58	39	47			YES	YES			50.4649	YES	52.5918
Day28	0	1	4	7	7	0	0	0	11	8	6			YES	YES	9	5	243.192	YES	92.1149
Baseline	1	0	59	59	55	0	0	0	15	16	12			YES	YES	8	1	138.847	YES	58.7008
Day28	1	0	51	58	62	0	0	0	15	8	19			YES	YES	9	4	241.291	YES	28.9345
Day28	0	1	4	7	7	0	0	0	2	2	0			YES	YES	5	0	45.9747	YES	9.03307
Day28	1	0	49	71	58	0	0	0	0	0	0			YES	YES	10	6	540.946	YES
Day28	0	1	4	7	7	0	0	0	0	0	0			YES	YES	7	0	77.0955	YES	16.8583
Day28	1	0	49	71	58	0	0	0	34	48	21			YES	YES	10	8	703.896	YES	215.206
Day28	0	1	4	7	7	0	0	0	11	6	7			YES	YES	6	0	90.4244	YES	20.2198
Day28	1	0	49	71	58	0	0	0	0	0	1			YES	YES	6	1	85.0786	YES	37.1691
Day28	0	1	4	7	7	0	0	0	0	0	0			YES	YES			261.966	YES	47.0376
Day28	1	0	49	71	58	0	0	0	46	40	40			YES	YES			113.605	YES	31.3509
Day28	0	1	4	7	7	0	0	0	8	7	7			YES	YES			108.481	YES	0
Baseline	1	0	70	51	73	0	0	0	3	3	3			NO	NO			0	NO	0
Day28	1	0	49	71	58	0	0	0	1	0	0			NO	NO			7.48144	NO	1.46835
Day28	0	1	4	7	7	0	0	0	0	0	0			NO	NO			0	NO	0.156621
Baseline	1	0	59	59	55	0	0	0	18	15	13			NO	NO			0	NO	0
Day28	1	0	49	71	58	0	0	0	11	19	11			NO	NO	0	0	0	NO	0
Day28	0	1	4	7	7	0	0	0	1	1	0			NO	NO			0	NO	0
Day28	1	0	60	55	62	0	0	0	0	0	0			NO	NO	0	0	0	NO	0
Day28	0	1	4	7	7	0	0	0	0	0	0			NO	NO			0	NO
Day28	1	0	60	55	62	0	0	0	46	53	50			NO	NO			16.993	NO
Day28	0	1	4	7	7	0	0	0	7	8	9			NO	NO			0	NO	0.262565
Day28	1	0	60	55	62	0	0	0	43	51	48			NO	NO			8.77132	NO	0.448928
Day28	0	1	4	7	7	0	0	0	15	12	11			NO	NO			0	NO	0
Baseline	1	0	61	57	62	0	0	0	56	55	65			NO	NO			16.6734	NO	0.189782
Day28	1	0	60	55	62	0	0	0	37	38	32			NO	NO			11.0822	NO	0.103772
Day28	0	1	4	7	7	0	0	0	11	7	10			NO	NO			8.63443	NO	0.39341
Day28	1	0	60	55	62	0	0	0	42	53	56			NO	NO			0	NO	0
Day28	0	1	4	7	7	0	0	0	14	11	8			NO	NO			0	NO	4.70125
Day28	1	0	60	55	62	0	0	0	53	49	43			NO	NO			0	NO	0.1934
Day28	0	1	4	7	7	0	0	0	11	14	10			NO	NO			3.6878	NO	0.259765
Day28	1	0	55	52	45	0	0	0	0	0	0			NO	NO			0	NO	0
Day28	0	1	4	7	7	0	0	0	0	0	0			NO	NO			0	NO
Day28	1	0	55	52	45	0	0	0	1	0	0			NO	NO			0	NO	0
Day28	0	1	4	7	7	0	0	0	0	0	0			NO	NO			0	NO	2.86986
Day28	1	0	55	52	45	0	0	0	1	0	0			NO	NO			4.27548	NO	0
Day28	0	1	4	7	7	0	0	0	0	0	0			NO	NO	0	0	0	NO	0
Day28	1	0	55	52	45	0	0	0	53	45	58			NO	NO	0	0	0	NO	0
Day28	0	1	4	7	7	0	0	0	8	12	9			NO	NO	0	0	0	NO	0
Day28	1	0	55	52	45	0	0	0	0	0	1			NO	NO			19.4549	NO	0
Day28	0	1	4	7	7	0	0	0	0	0	0			NO	NO			0	NO	0
Day28	1	0	55	52	45	0	0	0	44	51	56			NO	NO	0	0	0	NO	0
Day28	0	1	4	7	7	0	0	0	16	12	15			NO	NO			11.1468	NO	0.975989
Day28	1	0	50	44	47	0	0		36	47	26			NO	NO			0	NO	0
Day28	0	1	4	7	7	0	0	0	14	17	10			NO	NO			0	NO	0
Day28	1	0	50	44	47	0	0		37	44	33			NO	NO	0	0	0	NO	0
Day28	0	1	4	7	7	0	0	0	13	13	12			NO	NO			8.01894	NO	1.21506
Day28	1	0	50	44	47	0	0		0	0	0			NO	NO			14.4833	NO	0.152132
Day28	0	1	4	7	7	0	0	0	0	0	0			NO	NO			16.2263	NO	0
Day28	1	0	50	44	47	0	0		45	41	49			NO	NO	0	0	3.76601	NO	0.521007
Day28	0	1	4	7	7	0	0	0	13	9	13			NO	NO			21.8186	NO	0
Baseline	1	0	70	51	73	0	0	0	6	8	7			NO	NO	0	0	14.0348	NO	0
Day28	1	0	50	44	47	0	0		0	1	1			NO	NO			9.3209	NO	0
Day28	0	1	4	7	7	0	0	0	0	0	0			NO	NO			5.63034	NO	2.20284
Baseline	1	0	70	51	73	0	0	0	5	6	5			NO	NO			18.1176	NO	0
Day28	1	0	84	79	74	0	0	0	2	4				NO	NO			12.4772	NO	0
Day28	1	0	50	44	47	0	0		3	4	5			NO	NO			5.56694	NO	0
Day28	0	1	4	7	7	0	0	0	0	0	0			NO	NO			0	NO	0.190803
Day28	1	0	33	35	29	0	0	0	0	0	0			NO	NO				NO	0
Day28	0	1	2	10	10	0	0	0	0	1	0			NO	NO			0	NO	0
Day28	1	0	33	35	29	0	0	0	38	49	46			NO	NO			0	NO	0
Day28	0	1	2	10	10	0	0	0	13	20	16			NO	NO	0	0	0	NO	0.588674
Day28	1	0	33	35	29	0	0	0	0	1	0			NO	NO	0	0	19.6301	NO
Day28	0	1	2	10	10	0	0	0	0	0	0			NO	NO	0	0	10.1028	NO	8.41122
Day28	1	0	33	35	29	0	0	0	0	0	0			NO	NO	0	0	0	NO	0.640093
Day28	0	1	2	10	10	0	0	0	0	0	0			NO	NO	0	0	0	NO	0
Day28	1	0	33	35	29	0	0	0	45	45	40			NO	NO	0	0	19.3219	NO	0
Day28	0	1	2	10	10	0	0	0	19	12	11			NO	NO			0	NO	0
Baseline	1	0	61	57	62	0	0	0	4	2	3			NO	NO				Unknown
Day28	1	0	32	43	53	0	0	0	3	4				NO	NO			22.0034	Unknown	0
Day28	1	0	33	35	29	0	0	0	0	0	2			NO	YES			0	Unknown	0
Day28	0	1	2	10	10	0	0	0	1	0	0			YES	YES			0	Unknown	0
Baseline	1	0	70	51	73	0	0	0	1	0	0			NO	YES			0	Unknown	1.75133
Day28	1	0	40	30	38	0	0	0	0	0	0			NO	YES				Unknown	0
Day28	0	1	2	10	10	0	0	0	0	0	0			YES	NO				Unknown	51.4344
Day28	1	0	40	30	38	0	0	0	0	1	1			YES	NO			17.1514	Unknown	3.75354
Day28	0	1	2	10	10	0	0	0	0	0	1			YES	YES			0	Unknown
Day28	1	0	33	37	37	0	0	0	6	7				NO	YES			0	Unknown	2.55391
Day28	1	0	40	30	38	0	0	0	1	3	4			NO	YES			5.02902	Unknown	0
Day28	0	1	2	10	10	0	0	0	0	0	0			NO	NO			19.3465	Unknown	0.355793
Day28	1	0	40	30	38	0	0	0	0	0	0			YES	Unknown				Unknown	30.8074
Day28	0	1	2	10	10	0	0	0	0	0	0			NO	YES			0	Unknown	0
Day28	1	0	40	30	38	0	0	0	0	0	0			YES	NO			55.2949	Unknown	4.32303
Day28	0	1	2	10	10	0	0	0	0	0	0			YES	NO			62.8518	Unknown	20.5253
Day28	1	0	40	30	38	0	0	0	0	0	0			NO	YES			24.8106	Unknown	0
Day28	0	1	2	10	10	0	0	0	1	0	1			NO	YES			23.2568	Unknown	0
Baseline	1	0	70	51	73	0	0	0	0	0	1			NO	YES			0	Unknown	0
Day28	1	0	32	34	36	0	0	0	1	0	0			NO	NO			43.7315	Unknown	0
Day28	0	1	2	10	10	0	0	0	0	0	0			NO	NO	2	0	0	Unknown	0
Day28	1	0	32	34	36	0	0	0	35	30	33			NO	YES			47.6564	Unknown	18.8743
Day28	0	1	2	10	10	0	0	0	19	14				NO	NO			110.825	Unknown	0.55846
Day28	1	0	32	34	36	0	0	0	0	0	0			YES	Unknown			39.9832	Unknown	0
Day28	0	1	2	10	10	0	0	0	0	0	1			YES	NO			10.7177	Unknown	4.07476
Day28	1	0	32	34	36	0	0	0	30	26	29			NO	NO			0	Unknown	78.4082
Day28	0	1	2	10	10	0	0	0	8	12	13			NO	NO			57.0297	Unknown	0.508988
Baseline	1	0	54	74	58	0	0	0	2	0	0			YES	NO			495.112	Unknown	324.339
Day28	1	0	32	34	36	0	0	0	1	0	1			NO	YES			10.1354	Unknown	0
Baseline	1	0	61	57	62	0	0	0	0	6	2			NO	YES			0	Unknown	0.0540985
Day28	1	0	32	34	36	0	0	0	2	1	1			NO	Unknown			10.8788	Unknown	0
Day28	0	1	2	10	10	0	0	0	0					NO	NO			22.216	Unknown	0
Day28	1	0	28	27	32	0	0	0	13	16	9			NO	NO				Unknown
Day28	0	1	2	10	10	0	0	0	8	4	6							196.159	Unknown
Day28	1	0	28	27	32	0	0	0	0	1	1			NO	YES			31.5945	Unknown	1.26838
Day28	0	1	2	10	10	0	0	0	0	0	0			YES	YES			0	Unknown	2.90677
Day28	1	0	28	27	32	0	0	0	41	36	27			NO	YES				Unknown	0
Day28	0	1	2	10	10	0	0	0	12	12	16			NO	NO	1	0	10.0733	Unknown	0.439676
Day28	1	0	28	27	32	0	0	0	0	0	0			NO	NO			20.1184	Unknown	6.89153	#Neutralize YF at baseline
Day28	0	1	2	10	10	0	0	0	0	0	0			NO	NO			44.6611	Unknown	0.10041
Baseline	1	0	54	74	58	0	0	0	1	3	0			YES	NO			38.8241	Unknown	35.757
Day28	1	0	28	27	32	0	0	0	1	1	1			YES	NO			10.0855	Unknown	0
Day28	0	1	2	10	10	0	0	0	0	1	0			NO	Unknown				Unknown
Day28	1	0	28	27	32	0	0	0	30	25	27			NO	YES	0	0	29.9821	Unknown	0.162578
Day28	0	1	2	10	10	0	0	0	8	9	11			NO	YES				Unknown	0
Day28	1	0	20	26	23	0	0	0	32	29	25			NO	YES	6	2	0	Unknown	51.764
Day28	0	1	2	10	10	0	0	0	11	14	17			NO	YES			9.26353	Unknown	0
Day28	1	0	20	26	23	0	0	0	0	0	0			Unknown	Unknown			18.8654	Unknown	0
Day28	0	1	2	10	10	0	0	0	0	0	0			Unknown	Unknown			1328.06	Unknown	231.861
Day28	1	0	20	26	23	0	0	0	0	0	0			Unknown	Unknown			17.8591	Unknown	0
Day28	0	1	2	10	10	0	0	0	0	0	0			Unknown	Unknown			9.7923	Unknown	1.74415
Day28	1	0	20	26	23	0	0	0	29	29	30			Unknown	Unknown			558.752	Unknown	180.74
Day28	0	1	2	10	10	0	0	0	6	6	5			Unknown	Unknown				Unknown
Day28	1	0	20	26	23	0	0	0	0	0	0			YES	YES			13.2683	Unknown	3.21088
Day28	0	1	2	10	10	0	0	0	0	0	0			YES	YES			19.5151	Unknown	2.23284
Day28	1	0	20	26	23	0	0	0	0	0	0
Day28	0	1	2	10	10	0	0	0	0	0	0
Baseline	1	0	61	57	62	0	0	0	0	0	0
Day28	0	1	4	7	7	0	0	0	4	3	0
Day28	0	1	4	7	7	0	0	0	0	0	0
Baseline	1	0	61	57	62	0	0	0	27	32	27
Day28	0	1	4	7	7	0	0	0	3	6	10
Day28	0	1	4	7	7	0	0	0	0	0	0
Day28	0	1	4	7	7	0	0	0	0	0	0
Baseline	1	0	61	57	62	0	0	0	68	65	58
Day28	0	1	4	7	7	0	0	0	20	17	15
Day28	0	1	4	7	7	0	0	0	16	23	16
Baseline	1	0	54	74	58	0	0	0	0	0	0
Day28	0	1	4	7	7	0	0	0	0	0	0
Baseline	1	0	56	57	60	0	0	0	4	11	7
Day28	0	1	4	7	7	0	0	0	9	8	2
Day28	0	1	4	7	7	0	0	0	0	0	0
Baseline	1	0	109	86	112	0	0	0	1	2	4
Day28	1	0	109	86	112	0	0	0	0	0	0
Day28	0	1	4	7	7	0	0	0	0	0	0
Day28	0	1	4	7	7	0	0	0	11	17	18
Baseline	1	0	56	57	60	0	0	0	73	80	78
Day28	0	1	4	7	7	0	0	0	18	9	14
Day28	0	1	4	7	7	0	0	0	11	15	18
Baseline	1	0	54	74	58	0	0	0	2	5	5
Day28	0	1	4	7	7	0	0	0	0	0	1
Day28	0	1	4	7	7	0	0	0	5	10	7
Day28	0	1	4	7	7	0	0	0	0	0	0
Day28	0	1	4	7	7	0	0	0	0	0	0
Day28	0	1	4	7	7	0	0	0	0	0	0
Day28	0	1	4	7	7	0	0	0	18	17	16
Day28	0	1	4	7	7	0	0	0	11	6	18
Day28	0	1	4	7	7	0	0	0	12	17	16
Day28	0	1	4	7	7	0	0	0	12	14	16
Day28	0	1	4	7	7	0	0	0	0	0	0
Day28	0	1	4	7	7	0	0	0	0	0	0
Baseline	1	0	56	57	60	0	0	0	22	42	29
Day28	0	1	4	7	7	0	0	0	6	3	4
Baseline	1	0	54	74	58	0	0	0	0	1	2
Day28	0	1	4	7	7	0	0	0	0	1	0
Baseline	1	0	56	57	60	0	0	0	0	1	0
Day28	0	1	4	7	7	0	0	0	2	0	0
Day28	0	1	4	7	7	0	0	0	0	0	0
Day28	0	1	13	10	8	0	0	0	0	0
Baseline	1	0	62	69	56	0	0	0	1	0	1
Day28	0	1	13	10	8	0	0	0	0	0	0
Baseline	1	0	56	57	60	0	0	0	6	6	1
Day28	0	1	13	10	8	0	0	0	1	2	1
Day28	0	1	13	10	8	0	0	0	0	0	0
Baseline	1	0	62	69	56	0	0	0	1	0	1
Day28	0	1	13	10	8	0	0	0	0	1	0
Day28	0	1	13	10	8	0	0	0	0	0	0
Baseline	1	0	62	69	56	0	0	0	2	0	2
Day28	0	1	13	10	8	0	0	0	1	2	1
Day28	0	1	13	10	8	0	0	0	0	0	0
Day28	0	1	13	10	8	0	0	0	14	10	11
Day28	0	1	13	10	8	0	0	0	12	11	7
Day28	0	1	13	10	8	0	0	0	0	0	0
Baseline	1	0	56	57	60	0	0	0	6	9	3
Day28	0	1	13	10	8	0	0	0	5	6	8
Day28	0	1	13	10	8	0	0	0	0	0	0
Day28	0	1	13	10	8	0	0	0	9	12	7
Day28	0	1	13	10	8	0	0	0	10	15	9
Day28	0	1	13	10	8	0	0	0	2	2	2
Day28	0	1	13	10	8	0	0	0	19	13	9
Day28	0	1	13	10	8	0	0	0	0	0	0
Baseline	1	0	62	69	56	0	0	0	0	0	0
Day28	0	1	13	10	8	0	0	0	0	0	0
Day28	0	1	13	10	8	0	0	0	0	0	0
Baseline	1	0	62	69	56	0	0	0	0	0	0
Day28	0	1	13	10	8	0	0	0	0	0	0
Baseline	1	0	76	100	90	0	0	0	0	0	0
Day28	1	0	76	100	90	0	0	0	0	12	2
Baseline	1	0	62	69	56	0	0	0	0	0	0
Day28	0	1	13	10	8	0	0	0	0	0	0
Baseline	1	0	63	59	60	0	0	0	0	0	0
Day28	0	1	13	10	8	0	0	0	0	0	0
Day28	0	1	13	10	8	0	0	0	0	0	0
Day28	0	1	13	10	8	0	0	0	14	13	10
Day28	0	1	13	10	8	0	0	0	9	11	11
Day28	0	1	13	10	8	0	0	0	0	0	0
Day28	0	1	13	10	8	0	0	0	15	11	11
Day28	0	1	13	10	8	0	0	0	18	11	10
Day28	1	0	23	32	33	0	0	0	0	0
Baseline	1	0	63	59	60	0	0	0	2	0	3
Day28	0	1	3	3	6	0	1	0	0	0	0
Baseline	1	0	76	100	90	0	0	0	1	0	0
Day28	1	0	76	100	90	0	0	0	0	0	0
Day28	0	1	3	3	6	0	1	0	0	0	0
Baseline	1	0	63	59	60	0	0	0	0	0	1
Day28	0	1	3	3	6	0	1	0	0	0	0
Day28	1	0	63	74	72	0	0	0	55
Day28	0	1	3	3	6	0	1	0	0	0	0
Day28	1	0	109	86	112	0	0	0	87	97	87
Day28	0	1	3	3	6	0	1	0	0	0	0
Day28	0	1	3	3	6	0	1	0	7	12	11
Baseline	1	0	63	59	60	0	0	0	0	0	0
Day28	1	0	35	30	47	0	0		0	0
Day28	0	1	3	3	6	0	1	0	11	10	10
Day28	0	1	3	3	6	0	1	0	0	0	0
Baseline	1	0	63	59	60	0	0	0	0	0	0
Day28	0	1	3	3	6	0	1	0	0	0	0
Day28	1	0	33	31	54	0	0		42	45
Baseline	1	0	63	59	60	0	0	0	0	0	0
Day28	1	0	32	40	53	0	0	0	0	0
Day28	0	1	3	3	6	0	1	0	0	0	0
Day28	0	1	3	3	6	0	1	0	0	0	0
Day28	1	0	31	43	39	0	0	0	36	39
Day28	1	0	63	74	72	0	0	0	49
Baseline	1	0	59	48	49	0	0	0	0	0	0
Day28	0	1	3	3	6	0	1	0	0	0	0
Day28	1	0	63	82	74	0	0	0	0	0
Day28	1	0	28	37	45	0	0	0	0	0
Day28	1	0	33	30	20	0	0	0	42	38
Baseline	1	0	59	48	49	0	0	0	0	0	0
Day28	1	0	36	37	31	0	0	0	0	0
Baseline	1	0	57	42	53	0	0	0	66	68	66
Day28	1	0	27	30	25	0	0	0	24	22
Day28	0	1	3	3	6	0	1	0	0	0	0
Day28	0	1	3	3	6	0	1	0	0	0	0
Baseline	0	0	57	42	53	0	0	0	15	20	27
Day28	0	0	22	23	25	0	0	0	14	14
Baseline	1	0	59	48	49	0	0	0	0	0	0
Day28	0	1	3	3	6	0	1	0	0	0	0
Baseline	1	0	59	48	49	0	0	0	57	61	52
Day28	1	0	54	32	37	0	0	0	0	0
Day28	0	1	3	3	6	0	1	0	0	0	0
Baseline	1	0	59	48	49	0	0	0	52	51	52
Day28	1	0	60	64	71	0	0	0	53	62	56
Baseline	1	0	59	48	49	0	0	0	53	68	49
Day28	1	0	60	64	71	0	0	0	67	54	57
Baseline	1	0	57	64	72	0	0	0	0	0	0
Baseline	1	0	57	64	72	0	0	0	62	73	68
Day28	1	0	60	64	71	0	0	0	77	59	61
Baseline	1	0	57	64	72	0	0	0	0	0	0
Baseline	1	0	76	100	90	0	0	0	0	0	0
Day28	1	0	76	100	90	0	0	0	0	0	0
Baseline	1	0	57	64	72	0	0	0	2	0	3
Day28	1	0	60	64	71	0	0	0	0	2	1
Baseline	1	0	57	64	72	0	0	0	57	63	58
Day28	1	0	60	64	71	0	0	0	60	62	73
Baseline	1	0	57	64	72	0	0	0	16	20	24
Day28	1	0	60	64	71	0	0	0	14	7	4
Baseline	1	0	57	63	46	0	0	0	64	70	59
Day28	1	0	51	68	54	0	0	0	58	63	55
Baseline	1	0	57	63	46	0	0	0	47	39	50
Day28	1	0	51	68	54	0	0	0	34	38	34
Baseline	1	0	57	63	46	0	0	0	0	0	0
Baseline	1	0	57	63	46	0	0	0	0	0	0
Baseline	1	0	57	63	46	0	0	0	0	0	0
Baseline	1	0	57	63	46	0	0	0	19	12	12
Day28	1	0	51	68	54	0	0	0	15	18	14

## Sheet: Fig2A
Sex	TBEV status	YF17D_Nt_80
F	NO	3.45
F	NO	3.169
F	NO	3.527
F	NO	2.861
F	NO	2.948
F	NO	2.547
F	NO	2.937
F	NO	3.15
F	NO	3.3
F	NO	3.416
F	NO	2.496
F	NO	3.59
F	NO	3.55
F	NO	3.033
F	NO	3.027
F	NO	2.99
F	NO	3.305
F	NO	3.444
F	NO	2.57
F	NO	3.297
F	NO	3.461
F	NO	3.104
F	NO	3.307
F	NO	3.657
F	NO	3.47
F	NO	3.261
F	NO	3.38
F	NO	2.979
F	NO	3.159
F	NO	2.883
F	NO	3.264
F	NO	3.861
F	NO	3.236
F	NO	3.246
F	NO	3.118
F	NO	2.385
F	NO	3.351
F	NO	3.147
M	NO	3.2
M	NO	3.367
M	NO	3.55
M	NO	2.97
M	NO	2.939
M	NO	2.968
M	NO	2.899
M	NO	2.777
M	NO	3.345
M	NO	3.43
M	NO	2.838
M	NO	3.158
M	NO	3.343
M	NO	3.499
M	NO	3.056
M	NO	3.879
M	NO	3.347
M	NO	3.659
F	YES	3.714
F	YES	3.318
F	YES	3.363
F	YES	3.535
F	YES	2.967
F	YES	2.983
F	YES	2.743
F	YES	3.027
F	YES	2.851
F	YES	3.2
F	YES	3.302
F	YES	3.239
F	YES	3.446
F	YES	3.229
F	YES	3.49
F	YES	2.95
F	YES	3.049
F	YES	3.142
F	YES	2.554
F	YES	3.403
F	YES	3.48
F	YES	3.114
F	YES	3.328
F	YES	2.468
F	YES	2.879
F	YES	2.8
F	YES	2.895
F	YES	3.44
F	YES	2.818
F	YES	2.812
F	YES	2.868
F	YES	2.838
F	YES	3.074
F	YES	3.475
F	YES	2.797
F	YES	2.842
F	YES	3.601
F	YES	2.713
F	YES	3.24
F	YES	2.795
F	YES	2.926
F	YES	3.255
F	YES	3.037
F	YES	4.119
F	YES	3.224
F	YES	2.852
F	YES	2.141
F	YES	3.437
F	YES	2.704
F	YES	3.094
F	YES	3.157
F	YES	3.354
F	YES	2.951
F	YES	3.735
F	YES	3.408
F	YES	3.331
F	YES	3.095
F	YES	2.566
F	YES	3.327
F	YES	3.241
F	YES	3.665
F	YES	3.76
F	YES	2.887
F	YES	3.643
F	YES	2.979
F	YES	2.615
F	YES	3.157
F	YES	3.062
F	YES	3.468
F	YES	3.473
F	YES	3.309
F	YES	3.856
F	YES	3.248
F	YES	3.457
F	YES	3.471
F	YES	3.695
F	YES	3.656
F	YES	3.662
F	YES	2.302
F	YES	2.082
F	YES	3.614
F	YES	2.973
F	YES	3.526
F	YES	2.977
F	YES	3.047
F	YES	3.359
F	YES	3.726
F	YES	3.075
F	YES	3.173
F	YES	3.719
F	YES	3.484
F	YES	2.839
F	YES	3.481
F	YES	2.971
F	YES	3.1
F	YES	3.334
F	YES	3.051
F	YES	3.342
M	YES	2.691
M	YES	3.986
M	YES	2.963
M	YES	3.458
M	YES	3.233
M	YES	3.426
M	YES	3.39
M	YES	3.235
M	YES	3.396
M	YES	3.018
M	YES	3.497
M	YES	3.589
M	YES	3.111
M	YES	3.329
M	YES	3.767
M	YES	3.352
M	YES	3.248
M	YES	2.96
M	YES	2.987
M	YES	2.985
M	YES	3.58
M	YES	3.523
M	YES	2.921
M	YES	3.059
M	YES	3.541
M	YES	3.202
M	YES	3.511
M	YES	3.229
M	YES	3.456
M	YES	3.512
M	YES	2.742
M	YES	3.318
M	YES	2.835
M	YES	3.166
M	YES	4.148
M	YES	3.238
M	YES	3.651
M	YES	3.142
M	YES	3.203

## Sheet: Fig2B
Sex	TBE	Timepoint	Nt_Titer
F	YES	Day28	10
F	YES	Day28	50.7167
F	YES	Day28	969.478
M	YES	Day28	88.6765
F	YES	Day28	1576.26
F	YES	Day28	640
F	YES	Day28	330.413
M	YES	Day28	196
F	YES	Day28	243.729
F	YES	Day28	213.184
M	YES	Day28	955.853
F	YES	Day28	148.563
F	YES	Day28	129.08
F	YES	Day28	139.122
F	YES	Day28	331.189
M	YES	Day28	94.8051
M	YES	Day28	261.455
F	YES	Day28	975.097
F	YES	Day28	44.8193
M	YES	Day28	177.991
F	YES	Day28	41.724
F	YES	Day28	325.431
M	YES	Day28	10
M	YES	Day28	182.06
F	YES	Day28	128.479
F	YES	Day28	640
F	YES	Day28	143.773
F	YES	Day28	44.0984
F	YES	Day28	108.046
F	YES	Day28	578.377
M	YES	Day28	258.743
M	YES	Day28	143.532
F	YES	Day28	158.833
F	YES	Day28	28.0584
F	YES	Day28	47.2212
M	YES	Day28	379.84
M	YES	Day28	33.5996
F	YES	Day28	281.084
M	YES	Day28	84.2705
F	YES	Day28	47.539
F	YES	Day28	40.0535
M	YES	Day28	924.656
M	YES	Day28	388.896
F	YES	Day28	29.2833
F	YES	Day28	32.3815
M	YES	Day28	691.282
M	YES	Day28	640
F	YES	Day28	53.4862
F	YES	Day28	54.6489
F	YES	Day28	138.093
F	YES	Day28	48.6352
F	YES	Day28	267.138
F	YES	Day28	173.58
F	YES	Day28	34.3743
F	YES	Day28	197.764
M	YES	Day28	258.386
F	YES	Day28	150.262
M	YES	Day28	102.392
M	YES	Day28	86.8641
F	YES	Day28	136.957
F	YES	Day28	10.0415
F	YES	Day28	162.125
M	YES	Day28	675.231
F	YES	Day28
F	YES	Day28	19.5994
M	YES	Day28	49.0052
F	YES	Day28	185.703
F	YES	Day28	53.6638
F	YES	Day28	198.798
M	YES	Day28	46.3618
M	YES	Day28	154.356
F	YES	Day28	27.4755
F	YES	Day28	10
M	YES	Day28	103.338
M	YES	Day28	111.334
F	YES	Day28	19.3209
M	YES	Day28	460.889
M	YES	Day28	262.986
F	YES	Day28	160.214
F	YES	Day28	231.284
F	YES	Day28	46.4103
F	YES	Day28	179.045
F	YES	Day28	59.0842
F	YES	Day28	95.8518
M	YES	Day28	409.234
M	YES	Day28	125.737
F	YES	Day28	73.2834
F	YES	Day28	141.51
F	YES	Day28	442.321
F	YES	Day28	162.041
F	YES	Day28	830.617
F	YES	Day28	23.5423
F	YES	Day28	20.1523
M	YES	Day28	223.706
F	YES	Day28	41.8113
F	YES	Day28	240.692
M	YES	Day28	28.1429
M	YES	Day28	640
F	YES	Day28	21.1581
F	YES	Day28	98.301
F	YES	Day28	188.882
F	YES	Day28	235.571
F	YES	Day28	329.848
F	YES	Day28	112.261
F	YES	Day28	328.218
F	YES	Day28	543.872
M	YES	Day28	41.3284
F	YES	Day28	30.7958
M	YES	Day28	127.571
M	YES	Day28	60.4365
F	YES	Day28	52.7242
F	YES	Day28	187.834
F	YES	Day28	361.143
F	YES	Day28	21.0174
F	YES	Day28	113.259
M	YES	Day28	92.0651
F	YES	Day28	50.4369
F	YES	Day28	27.2554
M	YES	Day28	63.3981
F	YES	Day28	167.333
F	YES	Day28	134.271
F	YES	Day28	138.127
F	YES	Day28	103.212
F	YES	Day28	171.154
F	YES	Day28	77.3479
M	YES	Day28	326.927
F	YES	Day28	32.1914
M	YES	Day28	480.937
F	YES	Day28	178.67
F	YES	Day28	16.9696
F	YES	Day28	215.213
F	YES	Day28	124.279
F	YES	Day28	126.973
F	YES	Day28	10
F	NO	Day28	1
F	NO	Day28	1
F	NO	Day28	1
M	NO	Day28	1
M	NO	Day28	14.7964
M	NO	Day28	1
M	NO	Day28	1
F	NO	Day28	1
M	NO	Day28	1
F	NO	Day28	1
F	NO	Day28	1
M	NO	Day28	1
M	NO	Day28	1
F	NO	Day28	1
F	NO	Day28	1
F	NO	Day28	1
F	NO	Day28	1
F	NO	Day28	1
M	NO	Day28	1
M	NO	Day28	1
M	NO	Day28	1
F	NO	Day28	1
F	NO	Day28	1
F	NO	Day28	1
F	NO	Day28	1
F	NO	Day28	1
F	NO	Day28	1
M	NO	Day28	1
F	NO	Day28	1
F	NO	Day28	1
F	NO	Day28	1
M	NO	Day28	1
M	NO	Day28	1
F	NO	Day28	1
F	NO	Day28	1
F	NO	Day28	1
F	NO	Day28	1
M	NO	Day28	1
F	NO	Day28	1
F	NO	Day28	1
M	NO	Day28	1
F	NO	Day28	1
F	NO	Day28	1
F	NO	Day28	1
F	NO	Day28	1
F	NO	Day28	1
M	NO	Day28	1
M	NO	Day28	1
M	NO	Day28	1
F	NO	Day28	1
F	NO	Day28	23.2038
F	NO	Day28	1
F	NO	Day28	1
F	NO	Day28	1
F	NO	Day28	1
F	NO	Day28	1
F	YES	Day0	25.2497
F	YES	Day0	25.4142
F	YES	Day0	442.391
M	YES	Day0	96.7449
F	YES	Day0	322.413
F	YES	Day0	1070.6
F	YES	Day0	224.332
M	YES	Day0	268.026
F	YES	Day0	137.85
F	YES	Day0	78.633
M	YES	Day0	545.949
F	YES	Day0	175.247
F	YES	Day0	129.259
F	YES	Day0	138.209
F	YES	Day0	243.943
M	YES	Day0	164.818
M	YES	Day0	33.7406
F	YES	Day0	1057.7
F	YES	Day0	80.5213
M	YES	Day0	173.675
F	YES	Day0	84.856
F	YES	Day0	355
M	YES	Day0	42.7904
M	YES	Day0	277.229
F	YES	Day0	74.1406
F	YES	Day0	176.428
F	YES	Day0	228.962
F	YES	Day0	191.565
F	YES	Day0	52.5908
F	YES	Day0	35.0119
F	YES	Day0	523.231
M	YES	Day0	26.277
M	YES	Day0	87.1623
F	YES	Day0	226.438
F	YES	Day0	40.0151
F	YES	Day0	66.0308
M	YES	Day0	178.102
M	YES	Day0	39.0586
F	YES	Day0	83.2542
F	YES	Day0	129.556
M	YES	Day0	126.724
F	YES	Day0	73.2714
F	YES	Day0	20.8433
M	YES	Day0	640
M	YES	Day0	465.794
F	YES	Day0	12.0258
F	YES	Day0	27.0605
M	YES	Day0	332.696
M	YES	Day0	578.871
F	YES	Day0	43.0329
F	YES	Day0	25.8713
F	YES	Day0	45.6601
F	YES	Day0	51.434
F	YES	Day0	345.212
F	YES	Day0	132.789
F	YES	Day0	21.7848
F	YES	Day0	241.361
M	YES	Day0	403.716
F	YES	Day0	244.52
M	YES	Day0	167.017
M	YES	Day0	156.565
F	YES	Day0	369.338
F	YES	Day0	10
F	YES	Day0	472.16
M	YES	Day0	408.205
F	YES	Day0	10
F	YES	Day0	52.6365
M	YES	Day0	78.5062
F	YES	Day0	204.826
F	YES	Day0	97.8153
F	YES	Day0	141.251
M	YES	Day0	46.6482
M	YES	Day0	150.33
F	YES	Day0	30.5532
F	YES	Day0	10
M	YES	Day0	161.536
M	YES	Day0	155.714
F	YES	Day0	10
M	YES	Day0	544.507
M	YES	Day0	135.633
F	YES	Day0	72.3857
F	YES	Day0	258.457
F	YES	Day0	108.5
F	YES	Day0	271.193
F	YES	Day0	67.8091
F	YES	Day0	111.641
M	YES	Day0	10
M	YES	Day0	241.423
F	YES	Day0	20
F	YES	Day0	105.287
F	YES	Day0	234.557
F	YES	Day0	187.857
F	YES	Day0	733.053
F	YES	Day0	30.4312
F	YES	Day0	26.3948
M	YES	Day0	182.869
F	YES	Day0	18.9212
F	YES	Day0	9.24832
F	YES	Day0	172.977
M	YES	Day0	28.6364
M	YES	Day0	1651.3
F	YES	Day0	25.5027
F	YES	Day0	215.029
F	YES	Day0	141.77
F	YES	Day0	439.761
F	YES	Day0	383.169
F	YES	Day0	74.804
F	YES	Day0	306.775
F	YES	Day0	22.6226
M	YES	Day0	326.802
F	YES	Day0	64.6017
M	YES	Day0	140.331
M	YES	Day0	123.985
F	YES	Day0	117.369
F	YES	Day0	637.131
F	YES	Day0	178.497
F	YES	Day0	72.5165
F	YES	Day0	100.875
M	YES	Day0	87.0392
F	YES	Day0	100.535
F	YES	Day0	30.2614
M	YES	Day0	81.5286
F	YES	Day0	194.101
F	YES	Day0	136.544
F	YES	Day0	89.3815
F	YES	Day0	74.5497
F	YES	Day0	261.355
F	YES	Day0	104.652
M	YES	Day0	531.419
F	YES	Day0	100.107
M	YES	Day0	275.981
F	YES	Day0	104.043
F	YES	Day0	10
F	YES	Day0	67.1709
F	YES	Day0	48.0518
F	YES	Day0	110.595
F	YES	Day0	12.3809
M	NO	Day0	1
F	NO	Day0	1
F	NO	Day0	1
F	NO	Day0	1
F	NO	Day0	1
F	NO	Day0	1
F	NO	Day0	1
F	NO	Day0	1

## Sheet: Fig2C
Sex	TBEV	Timepoint	IgM
F	NO	Baseline	1
F	NO	Baseline	176.927
F	NO	Baseline	162.973
M	NO	Baseline	913.307
M	NO	Baseline	4386.09
M	NO	Baseline	216.295
M	NO	Baseline	1
F	NO	Baseline	2113.87
M	NO	Baseline	4.13669
F	NO	Baseline	1171.24
F	NO	Baseline	623.644
M	NO	Baseline	576.157
M	NO	Baseline	826.094
F	NO	Baseline	1330.53
F	NO	Baseline	805.726
F	NO	Baseline	227.591
F	NO	Baseline	1
F	NO	Baseline	448.124
M	NO	Baseline	1
M	NO	Baseline	530.008
M	NO	Baseline	422.563
F	NO	Baseline	588.806
F	NO	Baseline	20.6825
F	NO	Baseline	402.74
F	NO	Baseline	3521.72
F	NO	Baseline	148.921
F	NO	Baseline	237.831
M	NO	Baseline	452.045
F	NO	Baseline	3058.88
F	NO	Baseline	177.719
F	NO	Baseline	454.767
M	NO	Baseline	131.899
M	NO	Baseline	333.638
F	NO	Baseline	41.9823
F	NO	Baseline	1377.88
F	NO	Baseline	2667.94
M	NO	Baseline	1277.92
F	NO	Baseline	958.301
F	NO	Baseline	87.8388
M	NO	Baseline	125.33
F	NO	Baseline	1
F	NO	Baseline	392.234
F	NO	Baseline	659.124
F	NO	Baseline	1026.37
F	NO	Baseline	691.653
M	NO	Baseline	163.994
M	NO	Baseline	106.753
F	NO	Baseline	124.191
F	NO	Baseline	56.6163
F	NO	Baseline	182.637
F	NO	Baseline	447.624
F	NO	Baseline	662.711
F	NO	Baseline	96.3432
F	NO	Baseline	184.919
F	YES	Baseline	254.803
F	YES	Baseline	437.505
F	YES	Baseline	1209.59
M	YES	Baseline	195.228
F	YES	Baseline	290.638
F	YES	Baseline	163.504
M	YES	Baseline	135.875
F	YES	Baseline	2160.77
F	YES	Baseline	860.926
M	YES	Baseline	143.062
F	YES	Baseline	92.6513
F	YES	Baseline	75.998
F	YES	Baseline	229.924
F	YES	Baseline	439.039
M	YES	Baseline	23.6772
M	YES	Baseline	52.5943
F	YES	Baseline	1669.45
F	YES	Baseline	160.658
M	YES	Baseline	1554.38
F	YES	Baseline	260.612
F	YES	Baseline	220.686
M	YES	Baseline	1
M	YES	Baseline	1
F	YES	Baseline	131.119
F	YES	Baseline	1
F	YES	Baseline	168.527
F	YES	Baseline	376.116
F	YES	Baseline	109.977
F	YES	Baseline	215.047
M	YES	Baseline	274.243
M	YES	Baseline	247.631
F	YES	Baseline	599.19
F	YES	Baseline	127.185
F	YES	Baseline	1050.34
M	YES	Baseline	431.085
M	YES	Baseline	143
F	YES	Baseline	970.115
F	YES	Baseline	1676.58
M	YES	Baseline	912.255
F	YES	Baseline	1029.04
F	YES	Baseline	318.455
M	YES	Baseline	729.63
M	YES	Baseline	2037.03
F	YES	Baseline	321.137
F	YES	Baseline	342.907
M	YES	Baseline	248.781
M	YES	Baseline	162.393
F	YES	Baseline	1397.47
F	YES	Baseline	207.218
F	YES	Baseline	2042.05
F	YES	Baseline	860.205
F	YES	Baseline	1
F	YES	Baseline	1127.8
F	YES	Baseline	677.406
M	YES	Baseline	405.548
F	YES	Baseline	568.196
M	YES	Baseline	1546.61
M	YES	Baseline	127.668
F	YES	Baseline	180.795
F	YES	Baseline	316.908
F	YES	Baseline	464.785
M	YES	Baseline	638.743
F	YES	Baseline	4630.7
F	YES	Baseline	71.403
M	YES	Baseline	2386.98
F	YES	Baseline	952.526
F	YES	Baseline	745.119
F	YES	Baseline	332.535
M	YES	Baseline	1690.81
M	YES	Baseline	583.243
F	YES	Baseline	10.7997
F	YES	Baseline	1852.2
M	YES	Baseline	756.232
M	YES	Baseline	574.072
F	YES	Baseline	507.258
M	YES	Baseline	3086.14
M	YES	Baseline	1586.96
F	YES	Baseline	315.288
F	YES	Baseline	96.9172
F	YES	Baseline	1273.91
F	YES	Baseline	916.837
F	YES	Baseline	162.791
F	YES	Baseline	545.445
F	YES	Baseline	1
M	YES	Baseline	1313
M	YES	Baseline	555.339
F	YES	Baseline	1195.64
F	YES	Baseline	40.7071
F	YES	Baseline	794.642
F	YES	Baseline	1795.86
F	YES	Baseline	1071.33
F	YES	Baseline	256.938
F	YES	Baseline	191.309
M	YES	Baseline	526.322
F	YES	Baseline	507.669
F	YES	Baseline	1051.96
F	YES	Baseline	1353.85
M	YES	Baseline	1
M	YES	Baseline	514.701
F	YES	Baseline	281.153
F	YES	Baseline	51.9395
F	YES	Baseline	80.0703
F	YES	Baseline	699.921
F	YES	Baseline	369.207
F	YES	Baseline	597.24
F	YES	Baseline	544.176
F	YES	Baseline	852.861
M	YES	Baseline	194.177
F	YES	Baseline	551.301
M	YES	Baseline	192.456
M	YES	Baseline	162.974
F	YES	Baseline	134.078
F	YES	Baseline	71.5824
F	YES	Baseline	224.088
F	YES	Baseline	163.357
F	YES	Baseline	143.934
F	YES	Baseline	121.341
M	YES	Baseline	111.292
F	YES	Baseline	212.257
F	YES	Baseline	886.697
M	YES	Baseline	74.654
F	YES	Baseline	707.498
F	YES	Baseline	273.641
F	YES	Baseline	60.9232
F	YES	Baseline	616.855
F	YES	Baseline	335.792
F	YES	Baseline	514.056
F	YES	Baseline	601.389
M	YES	Baseline	108.948
F	YES	Baseline	184.919
F	YES	Baseline	464.794
F	YES	Baseline	572.001
F	NO	Day 07	1
F	NO	Day 07	234.92
F	NO	Day 07	399.82
M	NO	Day 07	721.064
M	NO	Day 07	4236.87
M	NO	Day 07	366.08
M	NO	Day 07	1
F	NO	Day 07	1834.22
M	NO	Day 07	544.716
F	NO	Day 07	1069.78
F	NO	Day 07	514.416
M	NO	Day 07	490.96
M	NO	Day 07	760.833
F	NO	Day 07	1455.34
F	NO	Day 07	784.852
F	NO	Day 07	117.72
F	NO	Day 07	1
F	NO	Day 07	631.216
M	NO	Day 07	10.715
M	NO	Day 07	627.514
M	NO	Day 07	452.545
F	NO	Day 07	1092.81
F	NO	Day 07	53.8218
F	NO	Day 07	755.123
F	NO	Day 07	4808.49
F	NO	Day 07	168.019
F	NO	Day 07	82.5588
M	NO	Day 07	625.801
F	NO	Day 07	3616.3
F	NO	Day 07	284.553
F	NO	Day 07	507.633
M	NO	Day 07	126.596
M	NO	Day 07	280.412
F	NO	Day 07	41.9823
F	NO	Day 07	1883.16
F	NO	Day 07	2321.27
M	NO	Day 07	695.078
F	NO	Day 07	1444.23
F	NO	Day 07	91.803
M	NO	Day 07	143.233
F	NO	Day 07	94.8621
F	NO	Day 07	588.964
F	NO	Day 07	1331.63
F	NO	Day 07	2999.33
F	NO	Day 07	132.89
M	NO	Day 07	104.509
M	NO	Day 07	193.579
F	NO	Day 07	769.56
F	NO	Day 07	70.6303
F	NO	Day 07	320.93
F	NO	Day 07	136.673
F	NO	Day 07	1752.63
F	NO	Day 07	145.081
F	NO	Day 07	147.767
F	YES	Day 07	234.043
F	YES	Day 07	342.403
M	YES	Day 07	211.454
F	YES	Day 07	2411.17
F	YES	Day 07	582.062
M	YES	Day 07	143.062
F	YES	Day 07	267.54
F	YES	Day 07	105.275
F	YES	Day 07	225.1
F	YES	Day 07	391.006
M	YES	Day 07	34.997
M	YES	Day 07	641.225
F	YES	Day 07	1001.62
F	YES	Day 07	93.0426
M	YES	Day 07	1099.58
F	YES	Day 07	87.1212
F	YES	Day 07	265.48
M	YES	Day 07	1
M	YES	Day 07	1
F	YES	Day 07	148.426
F	YES	Day 07	1
F	YES	Day 07	147.741
F	YES	Day 07	295.371
F	YES	Day 07	1
F	YES	Day 07	231.688
M	YES	Day 07	85.0369
M	YES	Day 07	179.812
F	YES	Day 07	403.744
F	YES	Day 07	29.7275
F	YES	Day 07	326.981
M	YES	Day 07	288.568
M	YES	Day 07	417.201
F	YES	Day 07	1711.77
F	YES	Day 07	1572.65
M	YES	Day 07	1493.48
F	YES	Day 07	1078.95
F	YES	Day 07	760.267
M	YES	Day 07	1068.9
M	YES	Day 07	1634.73
F	YES	Day 07	201.178
F	YES	Day 07	406.309
M	YES	Day 07	258.719
M	YES	Day 07	206.81
F	YES	Day 07	2376.56
F	YES	Day 07	215.145
F	YES	Day 07	1918.06
F	YES	Day 07	193.155
F	YES	Day 07	699.378
F	YES	Day 07	1317.12
F	YES	Day 07	854.526
M	YES	Day 07	958.925
F	YES	Day 07	343.653
M	YES	Day 07	1286.39
M	YES	Day 07	265.725
F	YES	Day 07	232.558
F	YES	Day 07	730.754
F	YES	Day 07	553.494
M	YES	Day 07	692.024
F	YES	Day 07	2515.77
F	YES	Day 07	248.087
M	YES	Day 07	1966.45
F	YES	Day 07	621.407
F	YES	Day 07	819.929
F	YES	Day 07	488.346
M	YES	Day 07	2128.48
M	YES	Day 07	447.792
F	YES	Day 07	94.5316
F	YES	Day 07	4037.18
M	YES	Day 07	1309.83
M	YES	Day 07	607.792
F	YES	Day 07	485.178
M	YES	Day 07	3140.36
M	YES	Day 07	2010.45
F	YES	Day 07	248.062
F	YES	Day 07	147.779
F	YES	Day 07	1347.11
F	YES	Day 07	1300.96
F	YES	Day 07	105.605
F	YES	Day 07	901.648
F	YES	Day 07	417.466
M	YES	Day 07	2647.57
M	YES	Day 07	3026.16
F	YES	Day 07	3137.46
F	YES	Day 07	547.943
F	YES	Day 07	837.726
F	YES	Day 07	1665.52
F	YES	Day 07	1795.86
F	YES	Day 07	148.635
F	YES	Day 07	410.156
M	YES	Day 07	553.043
F	YES	Day 07	477.526
F	YES	Day 07	677.133
F	YES	Day 07	1215.2
M	YES	Day 07	1
M	YES	Day 07	318.229
F	YES	Day 07	281.153
F	YES	Day 07	63.7361
F	YES	Day 07	87.8388
F	YES	Day 07	824.714
F	YES	Day 07	392.234
F	YES	Day 07	203.788
F	YES	Day 07	467.907
F	YES	Day 07	723.662
M	YES	Day 07	204.411
F	YES	Day 07	481.485
M	YES	Day 07	218.206
M	YES	Day 07	272.765
F	YES	Day 07	147.163
F	YES	Day 07	38.7537
F	YES	Day 07	381.496
F	YES	Day 07	163.357
F	YES	Day 07	140.158
F	YES	Day 07	1
M	YES	Day 07	107.856
F	YES	Day 07	175.539
F	YES	Day 07	1123.9
M	YES	Day 07	54.4971
F	YES	Day 07	463.533
F	YES	Day 07	388.395
F	YES	Day 07	81.8444
F	YES	Day 07	865.065
F	YES	Day 07	576.512
F	YES	Day 07	406.975
F	YES	Day 07	335.444
M	YES	Day 07	84.1208
F	YES	Day 07	113.347
F	YES	Day 07	1
F	YES	Day 07	524.37
F	NO	Day 14	18470.4
F	NO	Day 14	21250.6
F	NO	Day 14	18253.1
M	NO	Day 14	7909.61
M	NO	Day 14	9411.69
M	NO	Day 14	23404.9
M	NO	Day 14	6143.65
F	NO	Day 14	11974.2
M	NO	Day 14	13280.1
F	NO	Day 14	18103.9
F	NO	Day 14	7716.17
M	NO	Day 14	6369.46
M	NO	Day 14	6818.58
F	NO	Day 14	17628.7
F	NO	Day 14	11383.4
F	NO	Day 14	3910.79
F	NO	Day 14	16930.8
F	NO	Day 14	6820.4
M	NO	Day 14	10567.5
M	NO	Day 14	22236.4
M	NO	Day 14	14244.4
F	NO	Day 14	36311.2
F	NO	Day 14	3247.31
F	NO	Day 14	14250.2
F	NO	Day 14	19774.2
F	NO	Day 14	15679.9
F	NO	Day 14	16454.4
M	NO	Day 14	10497.3
F	NO	Day 14	9363.74
F	NO	Day 14	12404.3
F	NO	Day 14	13747.7
M	NO	Day 14	6449.9
M	NO	Day 14	10143.6
F	NO	Day 14	21570.8
F	NO	Day 14	19614.1
F	NO	Day 14	36210.2
M	NO	Day 14	61188.3
F	NO	Day 14	28842.1
F	NO	Day 14	14515
M	NO	Day 14	15236.4
F	NO	Day 14	7351.66
F	NO	Day 14	10325.8
F	NO	Day 14	8633.37
F	NO	Day 14	8898
F	NO	Day 14	9697.96
M	NO	Day 14	13236.8
M	NO	Day 14	12591.3
F	NO	Day 14	21326.4
F	NO	Day 14	98.7478
F	NO	Day 14	21020
F	NO	Day 14	4443.8
F	NO	Day 14	3609.47
F	NO	Day 14	21717.1
F	NO	Day 14	10505.1
F	YES	Day 14	4940.31
F	YES	Day 14	1094.65
M	YES	Day 14	6809.22
F	YES	Day 14	10762.9
F	YES	Day 14	3321.45
M	YES	Day 14	7865.33
F	YES	Day 14	2651.99
F	YES	Day 14	9927.98
F	YES	Day 14	3012.81
F	YES	Day 14	2577.5
M	YES	Day 14	13284.1
M	YES	Day 14	4552.08
F	YES	Day 14	3693.88
F	YES	Day 14	7851.11
M	YES	Day 14	6955.87
F	YES	Day 14	5.65812
F	YES	Day 14	1619.78
M	YES	Day 14	4406.94
F	YES	Day 14	5132.97
F	YES	Day 14	1966.5
F	YES	Day 14	14767.7
F	YES	Day 14	16667.4
F	YES	Day 14	7898.07
F	YES	Day 14	9285.27
M	YES	Day 14	9428.89
M	YES	Day 14	7154.04
F	YES	Day 14	6788.67
F	YES	Day 14	3252.89
F	YES	Day 14	5001.35
M	YES	Day 14	6180.87
M	YES	Day 14	24910.1
F	YES	Day 14	3759.53
F	YES	Day 14	12779.6
M	YES	Day 14	27543.4
F	YES	Day 14	4662.15
F	YES	Day 14	7667.48
M	YES	Day 14	12082.5
M	YES	Day 14	6413.29
F	YES	Day 14	12302.6
F	YES	Day 14	1663.22
M	YES	Day 14	33392.7
M	YES	Day 14	22363.7
F	YES	Day 14	24432.8
F	YES	Day 14	4775.89
F	YES	Day 14	3999.7
F	YES	Day 14	2316.27
F	YES	Day 14	21391
F	YES	Day 14	3286.55
F	YES	Day 14	9477.43
M	YES	Day 14	11273.1
F	YES	Day 14	2536.16
M	YES	Day 14	4587.63
M	YES	Day 14	9121.51
F	YES	Day 14	3397.86
F	YES	Day 14	4878.28
F	YES	Day 14	14690.6
M	YES	Day 14	7342.92
F	YES	Day 14	7608.63
F	YES	Day 14	2147
M	YES	Day 14	18071.6
F	YES	Day 14	3227.03
F	YES	Day 14	4500.03
F	YES	Day 14	4788.78
M	YES	Day 14	14844.2
M	YES	Day 14	4032.12
F	YES	Day 14	7251.48
F	YES	Day 14	7454.6
M	YES	Day 14	6557.67
M	YES	Day 14	7198.38
F	YES	Day 14	18833.7
M	YES	Day 14	19734.3
M	YES	Day 14	15235.2
F	YES	Day 14	10286.3
F	YES	Day 14	2914.1
F	YES	Day 14	14563.2
F	YES	Day 14	10432.4
F	YES	Day 14	7592.09
F	YES	Day 14	3271.27
F	YES	Day 14	12587.6
M	YES	Day 14	14168.5
M	YES	Day 14	11148.8
F	YES	Day 14	11001.8
F	YES	Day 14	12272.8
F	YES	Day 14	1460.15
F	YES	Day 14	8378.22
F	YES	Day 14	13586.5
F	YES	Day 14	6733.6
F	YES	Day 14	2672.74
M	YES	Day 14	5188.87
F	YES	Day 14	2876.29
F	YES	Day 14	4571.36
F	YES	Day 14	4510.82
M	YES	Day 14	3786.38
M	YES	Day 14	4273.22
F	YES	Day 14	7774.49
F	YES	Day 14	2206.09
F	YES	Day 14	5630.9
F	YES	Day 14	7330.11
F	YES	Day 14	2693.3
F	YES	Day 14	5283.83
F	YES	Day 14	40453.1
F	YES	Day 14	8476.36
M	YES	Day 14	8210.34
F	YES	Day 14	5704.26
M	YES	Day 14	8131.11
M	YES	Day 14	20798.1
F	YES	Day 14	932.997
F	YES	Day 14	448.824
F	YES	Day 14	2368.98
F	YES	Day 14	2122.44
F	YES	Day 14	4380.47
F	YES	Day 14	13415.4
M	YES	Day 14	2753.23
F	YES	Day 14	14194.8
F	YES	Day 14	12091
M	YES	Day 14	4315.74
F	YES	Day 14	6150.69
F	YES	Day 14	6867.57
F	YES	Day 14	391.829
F	YES	Day 14	7529.36
F	YES	Day 14	17647.1
F	YES	Day 14	2156.32
M	YES	Day 14	9148.41
F	YES	Day 14	15923.9
M	YES	Day 14	3816.08
F	YES	Day 14	4134.61
F	YES	Day 14	4383.55
F	YES	Day 14	12096
F	NO	Day 28	16231
F	NO	Day 28	14538
F	NO	Day 28	24500.1
M	NO	Day 28	20311.3
M	NO	Day 28	14095
M	NO	Day 28	20936.5
M	NO	Day 28	6083.62
F	NO	Day 28	6732.44
M	NO	Day 28	18119.7
F	NO	Day 28	15369.4
F	NO	Day 28	9236.25
M	NO	Day 28	7810.84
M	NO	Day 28	8689.69
F	NO	Day 28	10619.3
F	NO	Day 28	28786.1
F	NO	Day 28	9319.44
F	NO	Day 28	13551.3
F	NO	Day 28	4230.27
M	NO	Day 28	9717.46
M	NO	Day 28	35655
M	NO	Day 28	21140.9
F	NO	Day 28	46471.5
F	NO	Day 28	9566.67
F	NO	Day 28	16394.2
F	NO	Day 28	11077.8
F	NO	Day 28	10155.9
F	NO	Day 28	20125.5
M	NO	Day 28	10721.9
F	NO	Day 28	12559.6
F	NO	Day 28	6506.23
F	NO	Day 28	22612.1
M	NO	Day 28	19241.8
M	NO	Day 28	24889.8
F	NO	Day 28	34902.1
F	NO	Day 28	20474.6
F	NO	Day 28	38695.7
M	NO	Day 28	58727.1
F	NO	Day 28	20436.6
M	NO	Day 28	14933.1
F	NO	Day 28	22385.8
F	NO	Day 28	8818.63
F	NO	Day 28	12128.5
F	NO	Day 28	7421.11
F	NO	Day 28	6463.98
M	NO	Day 28	7115.09
M	NO	Day 28	24205.1
F	NO	Day 28	19690.2
F	NO	Day 28	12071.2
F	NO	Day 28	29608.8
F	NO	Day 28	11992.9
F	NO	Day 28	5457.02
F	NO	Day 28	15632
F	NO	Day 28	9881.17
F	YES	Day 28	6216.09
F	YES	Day 28	5668.75
M	YES	Day 28	8890.28
F	YES	Day 28	11017.6
F	YES	Day 28	3742.41
M	YES	Day 28	23870.5
F	YES	Day 28	3377.08
F	YES	Day 28	5405.76
F	YES	Day 28	8376.58
F	YES	Day 28	6247.43
M	YES	Day 28	5715.44
M	YES	Day 28	12320.1
F	YES	Day 28	5137.39
F	YES	Day 28	6434
M	YES	Day 28	7909.72
F	YES	Day 28	16609.1
F	YES	Day 28	3030.11
M	YES	Day 28	4840.05
M	YES	Day 28	2203.88
F	YES	Day 28	3856.1
F	YES	Day 28	3777.95
F	YES	Day 28	9893.18
F	YES	Day 28	9153.8
F	YES	Day 28	4107.32
F	YES	Day 28	7876.47
M	YES	Day 28	9416.91
M	YES	Day 28	8293.83
F	YES	Day 28	5728.08
F	YES	Day 28	2706.23
F	YES	Day 28	3585.22
M	YES	Day 28	5590.08
M	YES	Day 28	21053.5
F	YES	Day 28	7360.05
F	YES	Day 28	26959.5
M	YES	Day 28	27628
F	YES	Day 28	7769.39
F	YES	Day 28	5449.95
M	YES	Day 28	11444.6
M	YES	Day 28	5567.12
F	YES	Day 28	8154.34
F	YES	Day 28	1314.48
M	YES	Day 28	27845
M	YES	Day 28	22324.8
F	YES	Day 28	18002.5
F	YES	Day 28	5010.6
F	YES	Day 28	5183.01
F	YES	Day 28	6926.44
F	YES	Day 28	19422.1
F	YES	Day 28	2847.7
F	YES	Day 28	7184.54
M	YES	Day 28	13584.3
F	YES	Day 28	5760.78
M	YES	Day 28	6656.82
M	YES	Day 28	5837.43
F	YES	Day 28	7615.86
F	YES	Day 28	4480.8
F	YES	Day 28	27033.6
M	YES	Day 28	15089.7
F	YES	Day 28	11284.4
F	YES	Day 28	4874.22
M	YES	Day 28	35231.6
F	YES	Day 28	2386.98
F	YES	Day 28	5274.18
F	YES	Day 28	3249.63
M	YES	Day 28	22985
M	YES	Day 28	7772.48
F	YES	Day 28	5921.4
F	YES	Day 28	16893.1
M	YES	Day 28	7092.99
M	YES	Day 28	8904.45
F	YES	Day 28	18300.6
M	YES	Day 28	14668
M	YES	Day 28	15560.2
F	YES	Day 28	6366.25
F	YES	Day 28	15434.7
F	YES	Day 28	9279.23
F	YES	Day 28	4829.85
F	YES	Day 28	8807.28
F	YES	Day 28	4336.15
F	YES	Day 28	19391.2
M	YES	Day 28	12237.6
M	YES	Day 28	7049.65
F	YES	Day 28	8700.34
F	YES	Day 28	12084.9
F	YES	Day 28	6810.94
F	YES	Day 28	10860.6
F	YES	Day 28	14763.5
F	YES	Day 28	9127.67
F	YES	Day 28	1991.48
M	YES	Day 28	9527.51
F	YES	Day 28	5554.16
F	YES	Day 28	2709.77
F	YES	Day 28	7133.92
M	YES	Day 28	2136.33
M	YES	Day 28	5106.36
F	YES	Day 28	5452.84
F	YES	Day 28	4705.35
F	YES	Day 28	8995.96
F	YES	Day 28	7034.27
F	YES	Day 28	5226.23
F	YES	Day 28	10776.7
F	YES	Day 28	38587
F	YES	Day 28	15520.9
M	YES	Day 28	4763.43
F	YES	Day 28	11669
M	YES	Day 28	7024.34
M	YES	Day 28	14777
F	YES	Day 28	585.259
F	YES	Day 28	200.724
F	YES	Day 28	5240.98
F	YES	Day 28	3013.05
F	YES	Day 28	5711.96
F	YES	Day 28	7228.07
M	YES	Day 28	3402.49
F	YES	Day 28	8155.52
F	YES	Day 28	11763.6
M	YES	Day 28	6605.82
F	YES	Day 28	5625.09
F	YES	Day 28	8713.56
F	YES	Day 28	6526.29
F	YES	Day 28	9388.94
F	YES	Day 28	15173.9
F	YES	Day 28	2620.18
M	YES	Day 28	9524.37
F	YES	Day 28	14794
M	YES	Day 28	5681.43
F	YES	Day 28	4191.53
F	YES	Day 28	7521.3
F	YES	Day 28	18265.4

## Sheet: Fig2D
Sex	TBE	Timepoint	IgM_IgGdepleted
F	YES	Day 14	1264.47
M	YES	Day 14	11499.6
F	YES	Day 14	13489
F	YES	Day 14	4860.02
M	YES	Day 14	9630.46
F	YES	Day 14	2401.62
F	YES	Day 14	934.117
F	YES	Day 14	14341.1
F	YES	Day 14	3658.01
M	YES	Day 14	28586.6
M	YES	Day 14	9767.37
F	YES	Day 14	10044.5
F	YES	Day 14	54078.7
M	YES	Day 14	12993.5
F	YES	Day 14	3595.89
F	YES	Day 14	2524.02
M	YES	Day 14	13198.5
F	YES	Day 14	10977
F	YES	Day 14	5592.19
F	YES	Day 14	7038.75
F	YES	Day 14	28434.1
F	YES	Day 14	43619.3
F	YES	Day 14	17485
F	YES	Day 14	19982.3
M	YES	Day 14	27483.9
M	YES	Day 14	14351.7
F	YES	Day 14	6488.89
F	YES	Day 14	6883.85
F	YES	Day 14	8136.16
M	YES	Day 14	10374.6
F	YES	Day 14	2718.92
F	YES	Day 14	9562.47
M	YES	Day 14	27483.9
F	YES	Day 14	3260.71
F	YES	Day 14	13349.6
M	YES	Day 14	12508.2
M	YES	Day 14	12716
F	YES	Day 14	10480
F	YES	Day 14	1302.32
M	YES	Day 14	30021.4
M	YES	Day 14	14350.8
F	YES	Day 14	33488.2
F	YES	Day 14	5227.46
F	YES	Day 14	1481.95
F	YES	Day 14	2095.49
F	YES	Day 14	16760.9
F	YES	Day 14	5159.6
F	YES	Day 14	7206.39
M	YES	Day 14	7644.46
F	YES	Day 14	1778.53
M	YES	Day 14	3388.18
F	YES	Day 14	2685.06
F	YES	Day 14	2841.42
F	YES	Day 14	9294.57
M	YES	Day 14	10386.3
F	YES	Day 14	528.222
F	NO	Day 14	16966.6
F	NO	Day 14	14716.5
M	NO	Day 14	3338.53
M	NO	Day 14	4052.85
M	NO	Day 14	10474.3
M	NO	Day 14	5099.13
F	NO	Day 14	15054.9
F	NO	Day 14	6499.66
M	NO	Day 14	8344.17
M	NO	Day 14	5402.58
F	NO	Day 14	17353.3
F	NO	Day 14	6738.27
F	NO	Day 14	5053.24
F	NO	Day 14	25666
F	NO	Day 14	6012.17
M	NO	Day 14	11849.2
M	NO	Day 14	18557
M	NO	Day 14	13333.4
F	NO	Day 14	31898.9
F	NO	Day 14	6675.95
F	NO	Day 14	10231.4
F	NO	Day 14	33570.3
F	NO	Day 14	19480.2
F	NO	Day 14	25450.7
M	NO	Day 14	5845.45
F	NO	Day 14	11215.4
F	NO	Day 14	5426.3
F	NO	Day 14	6291.76
F	YES	Day 28	5955.75
M	YES	Day 28	9332.44
F	YES	Day 28	12742.1
F	YES	Day 28	4212.63
M	YES	Day 28	62823.4
F	YES	Day 28	5377.65
F	YES	Day 28	933.524
F	YES	Day 28	10859.6
F	YES	Day 28	17316.2
M	YES	Day 28	19558.2
M	YES	Day 28	28905.9
F	YES	Day 28	14086.4
F	YES	Day 28	37914.6
M	YES	Day 28	37267.4
F	YES	Day 28	32418.7
F	YES	Day 28	4856.44
M	YES	Day 28	12324.3
M	YES	Day 28	14196.5
F	YES	Day 28	12900.3
F	YES	Day 28	8322.3
F	YES	Day 28	1532.64
F	YES	Day 28	14231.3
F	YES	Day 28	20162.7
F	YES	Day 28	12492.9
F	YES	Day 28	15396.5
M	YES	Day 28	22407.9
M	YES	Day 28	19317.4
F	YES	Day 28	6051.28
F	YES	Day 28	9784.9
F	YES	Day 28	5449.31
M	YES	Day 28	9830.72
F	YES	Day 28	6166.43
F	YES	Day 28	31235
M	YES	Day 28	38610.9
F	YES	Day 28	6359.96
F	YES	Day 28	9876.63
M	YES	Day 28	14231.3
M	YES	Day 28	11837.9
F	YES	Day 28	11030
F	YES	Day 28	2215.92
M	YES	Day 28	35109.4
M	YES	Day 28	28993.2
F	YES	Day 28	19218.4
F	YES	Day 28	11158.4
F	YES	Day 28	3323.15
F	YES	Day 28	8454.65
F	YES	Day 28	32759
F	YES	Day 28	7423.13
M	YES	Day 28	15099.9
F	YES	Day 28	6436.74
M	YES	Day 28	4415
F	YES	Day 28	15387.1
F	YES	Day 28	4654.31
F	YES	Day 28	22110.2
M	YES	Day 28	12203.6
F	YES	Day 28	1951.81
F	NO	Day 28	12124.5
F	NO	Day 28	17307.9
M	NO	Day 28	15129.5
M	NO	Day 28	7997
M	NO	Day 28	10408.6
M	NO	Day 28	9536.85
F	NO	Day 28	8156.57
F	NO	Day 28	9708.57
M	NO	Day 28	10114.4
M	NO	Day 28	14161.3
F	NO	Day 28	9593.95
F	NO	Day 28	42994.8
F	NO	Day 28	17913.2
F	NO	Day 28	34084.4
F	NO	Day 28	3229.77
M	NO	Day 28	6947.13
M	NO	Day 28	16969
M	NO	Day 28	8827.7
F	NO	Day 28	34424.1
F	NO	Day 28	13211.9
F	NO	Day 28	17592.8
F	NO	Day 28	21800.7
F	NO	Day 28	21800.7
F	NO	Day 28	19935.7
M	NO	Day 28	10264
F	NO	Day 28	12109.1
F	NO	Day 28	2103.72
F	NO	Day 28	20932.7

## Sheet: Fig2E
Sex	TBE	Timepoint	sE_IgG
F	YES	Baseline	18.047
F	YES	Baseline	1
F	YES	Baseline	327.934
M	YES	Baseline	46.1776
F	YES	Baseline	705.57
F	YES	Baseline	324.462
M	YES	Baseline	77.3723
F	YES	Baseline	96.696
F	YES	Baseline	623.139
M	YES	Baseline	1453.83
F	YES	Baseline	789.234
F	YES	Baseline	908.131
F	YES	Baseline	1
F	YES	Baseline	1317.05
F	YES	Baseline	91.8868
M	YES	Baseline	26.3637
M	YES	Baseline	600.253
F	YES	Baseline	2315.89
F	YES	Baseline	99.833
M	YES	Baseline	170.291
F	YES	Baseline	115.817
M	YES	Baseline	62.6906
M	YES	Baseline	708.402
F	YES	Baseline	394.227
F	YES	Baseline	594.086
F	YES	Baseline	449.968
F	YES	Baseline	69.9982
F	YES	Baseline	1
F	YES	Baseline	197.253
F	YES	Baseline	811.372
M	YES	Baseline	343.376
M	YES	Baseline	351.723
F	YES	Baseline	562.422
F	YES	Baseline	117.089
F	YES	Baseline	519.049
M	YES	Baseline	952.326
M	YES	Baseline	115.448
F	YES	Baseline	95.451
F	YES	Baseline	555.285
M	YES	Baseline	152.399
F	YES	Baseline	170.63
F	YES	Baseline	43.2303
M	YES	Baseline	339.608
M	YES	Baseline	688.888
F	YES	Baseline	135.054
F	YES	Baseline	102.991
M	YES	Baseline	651.366
M	YES	Baseline	93.8786
F	YES	Baseline	84.562
F	YES	Baseline	121.748
F	YES	Baseline	300.686
F	YES	Baseline	67.6172
F	YES	Baseline	50.3609
F	YES	Baseline	242.671
F	YES	Baseline	1
F	YES	Baseline	123.057
M	YES	Baseline	783.864
F	YES	Baseline	152.119
M	YES	Baseline	1610.22
M	YES	Baseline	256.206
F	YES	Baseline	360.057
F	YES	Baseline	512.586
F	YES	Baseline	991.133
M	YES	Baseline	1127.98
F	YES	Baseline	44.4287
F	YES	Baseline	427.532
M	YES	Baseline	133.298
F	YES	Baseline	37.4616
F	YES	Baseline	56.3157
F	YES	Baseline	163.802
M	YES	Baseline	173.625
M	YES	Baseline	757.091
F	YES	Baseline	115.638
F	YES	Baseline	148.26
M	YES	Baseline	400.156
M	YES	Baseline	862.041
F	YES	Baseline	1
M	YES	Baseline	92.8756
M	YES	Baseline	400.881
F	YES	Baseline	203.67
F	YES	Baseline	518.297
F	YES	Baseline	142.708
F	YES	Baseline	534.52
F	YES	Baseline	335.499
F	YES	Baseline	802.572
F	YES	Baseline	616.707
M	YES	Baseline	384.863
M	YES	Baseline	536.043
F	YES	Baseline	76.7541
F	YES	Baseline	666.488
F	YES	Baseline	55.9504
F	YES	Baseline	321.121
F	YES	Baseline	217.129
F	YES	Baseline	110.809
F	YES	Baseline	249.162
M	YES	Baseline	849.069
F	YES	Baseline	136.405
F	YES	Baseline	44.1448
F	YES	Baseline	309.687
M	YES	Baseline	89.8092
M	YES	Baseline	794.932
F	YES	Baseline	49.9638
F	YES	Baseline	491.518
F	YES	Baseline	997.346
F	YES	Baseline	213.476
F	YES	Baseline	564.562
F	YES	Baseline	236.37
F	YES	Baseline	251.728
F	YES	Baseline	544.86
M	YES	Baseline	61.877
F	YES	Baseline	294.758
M	YES	Baseline	658.574
M	YES	Baseline	601.17
F	YES	Baseline	161.426
F	YES	Baseline	72.227
F	YES	Baseline	1604.79
F	YES	Baseline	48.859
F	YES	Baseline	1242.49
F	YES	Baseline	772.633
M	YES	Baseline	158.099
F	YES	Baseline	138.615
F	YES	Baseline	20.5727
M	YES	Baseline	1425.53
F	YES	Baseline	1637.91
F	YES	Baseline	525.918
F	YES	Baseline	921.149
F	YES	Baseline	587.008
F	YES	Baseline	289.345
F	YES	Baseline	90.3307
F	YES	Baseline	168.583
M	YES	Baseline	2152.06
F	YES	Baseline	202.198
F	YES	Baseline	371.691
F	YES	Baseline	470.376
F	YES	Baseline	313.509
F	YES	Baseline	1
F	NO	Baseline	1
F	NO	Baseline	14.6835
F	NO	Baseline	1.56621
M	NO	Baseline	1
M	NO	Baseline	1
M	NO	Baseline	1
M	NO	Baseline	1
F	NO	Baseline	2.62565
F	NO	Baseline	4.48928
M	NO	Baseline	1
M	NO	Baseline	1.89782
F	NO	Baseline	1.03772
F	NO	Baseline	3.9341
F	NO	Baseline	1
F	NO	Baseline	47.0125
F	NO	Baseline	1.934
M	NO	Baseline	2.59765
M	NO	Baseline	1
F	NO	Baseline	1
F	NO	Baseline	28.6986
F	NO	Baseline	1
F	NO	Baseline	1
F	NO	Baseline	1
F	NO	Baseline	1
M	NO	Baseline	1
F	NO	Baseline	1
F	NO	Baseline	1
F	NO	Baseline	9.75989
M	NO	Baseline	1
M	NO	Baseline	1
F	NO	Baseline	1
F	NO	Baseline	12.1506
F	NO	Baseline	1.52132
F	NO	Baseline	1
M	NO	Baseline	5.21007
F	NO	Baseline	1
F	NO	Baseline	1
M	NO	Baseline	1
F	NO	Baseline	22.0284
F	NO	Baseline	1
F	NO	Baseline	1
F	NO	Baseline	1
F	NO	Baseline	1.90803
M	NO	Baseline	1
M	NO	Baseline	1
M	NO	Baseline	1
F	NO	Baseline	5.88674
F	NO	Baseline	84.1122
F	NO	Baseline	6.40093
F	NO	Baseline	1
F	NO	Baseline	1
F	NO	Baseline	1
F	YES	Day 07	25.132
F	YES	Day 07	340.081
M	YES	Day 07	106.879
F	YES	Day 07	132.96
F	YES	Day 07	522.787
M	YES	Day 07	1295.94
F	YES	Day 07	782.803
F	YES	Day 07	811.486
F	YES	Day 07	1
F	YES	Day 07	1276.12
F	YES	Day 07	49.842
M	YES	Day 07	24.7261
M	YES	Day 07	497.649
F	YES	Day 07	1862.34
F	YES	Day 07	85.0012
M	YES	Day 07	186.541
F	YES	Day 07	113.693
M	YES	Day 07	50.4343
M	YES	Day 07	555.344
F	YES	Day 07	307.736
F	YES	Day 07	542.951
F	YES	Day 07	408.743
F	YES	Day 07	1
F	YES	Day 07	149.775
F	YES	Day 07	666.7
M	YES	Day 07	296.144
M	YES	Day 07	339.348
F	YES	Day 07	508.311
F	YES	Day 07	86.7188
F	YES	Day 07	454.745
M	YES	Day 07	1159.91
M	YES	Day 07	109.716
F	YES	Day 07	76.8203
F	YES	Day 07	479.803
M	YES	Day 07	107.284
F	YES	Day 07	137.218
F	YES	Day 07	45.8795
M	YES	Day 07	391.038
M	YES	Day 07	633.206
F	YES	Day 07	129.243
F	YES	Day 07	104.611
M	YES	Day 07	534.143
M	YES	Day 07	45.8657
F	YES	Day 07	123.29
F	YES	Day 07	106.026
F	YES	Day 07	247.102
F	YES	Day 07	79.0929
F	YES	Day 07	41.6608
F	YES	Day 07	223.191
F	YES	Day 07	1
F	YES	Day 07	123.678
M	YES	Day 07	806.663
F	YES	Day 07	116.164
M	YES	Day 07	1200.76
M	YES	Day 07	238.767
F	YES	Day 07	316.259
F	YES	Day 07	360.423
F	YES	Day 07	814.39
M	YES	Day 07	1082.21
F	YES	Day 07	25.3024
F	YES	Day 07	355.474
M	YES	Day 07	123.917
F	YES	Day 07	88.8358
F	YES	Day 07	38.2898
F	YES	Day 07	163.802
M	YES	Day 07	176.99
M	YES	Day 07	648.273
F	YES	Day 07	104.998
F	YES	Day 07	142.005
M	YES	Day 07	360.998
M	YES	Day 07	727.525
F	YES	Day 07	1
M	YES	Day 07	75.8943
M	YES	Day 07	400.164
F	YES	Day 07	182.262
F	YES	Day 07	532.107
F	YES	Day 07	139.37
F	YES	Day 07	670.477
F	YES	Day 07	288.786
F	YES	Day 07	670.839
F	YES	Day 07	578.571
M	YES	Day 07	368.742
M	YES	Day 07	469.548
F	YES	Day 07	68.3556
F	YES	Day 07	530.83
F	YES	Day 07	52.805
F	YES	Day 07	255.657
F	YES	Day 07	198.132
F	YES	Day 07	114.386
F	YES	Day 07	197.602
M	YES	Day 07	818.116
F	YES	Day 07	124.809
F	YES	Day 07	45.6835
F	YES	Day 07	286.602
M	YES	Day 07	73.5691
M	YES	Day 07	683.298
F	YES	Day 07	62.9036
F	YES	Day 07	475.067
F	YES	Day 07	854.275
F	YES	Day 07	214.382
F	YES	Day 07	550.685
F	YES	Day 07	218.859
F	YES	Day 07	220.964
F	YES	Day 07	529.62
M	YES	Day 07	64.7767
F	YES	Day 07	266.26
M	YES	Day 07	542.641
M	YES	Day 07	648.911
F	YES	Day 07	159.3
F	YES	Day 07	66.1706
F	YES	Day 07	1602.9
F	YES	Day 07	50.8454
F	YES	Day 07	1085.96
F	YES	Day 07	829.774
M	YES	Day 07	183.901
F	YES	Day 07	158.379
F	YES	Day 07	18.9314
M	YES	Day 07	1525.63
F	YES	Day 07	1268.22
F	YES	Day 07	535.821
F	YES	Day 07	953.991
F	YES	Day 07	616.89
F	YES	Day 07	296.47
F	YES	Day 07	76.7215
F	YES	Day 07	112.614
M	YES	Day 07	3067.63
F	YES	Day 07	366.118
F	YES	Day 07	164.986
F	YES	Day 07	185.613
F	YES	Day 07	1
F	YES	Day 07	64.344
F	NO	Day 07	1
F	NO	Day 07	13.9644
F	NO	Day 07	1.90251
M	NO	Day 07	1
M	NO	Day 07	1
M	NO	Day 07	1
M	NO	Day 07	1
F	NO	Day 07	2.79356
F	NO	Day 07	1
M	NO	Day 07	1
M	NO	Day 07	2.16319
F	NO	Day 07	1
F	NO	Day 07	1
F	NO	Day 07	1
F	NO	Day 07	46.2789
F	NO	Day 07	5.36792
M	NO	Day 07	2.36363
M	NO	Day 07	1
F	NO	Day 07	1
F	NO	Day 07	24.2688
F	NO	Day 07	1
F	NO	Day 07	1
F	NO	Day 07	1
F	NO	Day 07	1
M	NO	Day 07	1
F	NO	Day 07	1
F	NO	Day 07	1.39538
F	NO	Day 07	4.4167
M	NO	Day 07	1
M	NO	Day 07	1
F	NO	Day 07	1
F	NO	Day 07	11.725
F	NO	Day 07	2.0034
F	NO	Day 07	1
M	NO	Day 07	6.71215
F	NO	Day 07	1
F	NO	Day 07	1
M	NO	Day 07	1
F	NO	Day 07	19.3214
F	NO	Day 07	1
F	NO	Day 07	1
F	NO	Day 07	1
F	NO	Day 07	1
M	NO	Day 07	1
M	NO	Day 07	1
M	NO	Day 07	1
F	NO	Day 07	6.8218
F	NO	Day 07	88.1351
F	NO	Day 07	3.24702
F	NO	Day 07	1.13474
F	NO	Day 07	1
F	NO	Day 07	1
F	YES	Day 14	470.755
F	YES	Day 14	1157.15
M	YES	Day 14	964.63
F	YES	Day 14	2171.46
F	YES	Day 14	2713.62
M	YES	Day 14	2823.62
F	YES	Day 14	3591.09
F	YES	Day 14	12642.7
F	YES	Day 14	849.364
F	YES	Day 14	3313.29
F	YES	Day 14	2543.61
M	YES	Day 14	342.002
M	YES	Day 14	3395
F	YES	Day 14	1987.45
F	YES	Day 14	3956.26
M	YES	Day 14	1113.83
F	YES	Day 14	1
M	YES	Day 14	348.586
F	YES	Day 14	10025.2
F	YES	Day 14	1984.33
F	YES	Day 14	4900.95
F	YES	Day 14	3121.23
F	YES	Day 14	2708.86
F	YES	Day 14	7363.57
F	YES	Day 14	3298.2
M	YES	Day 14	8178.69
M	YES	Day 14	2298.8
F	YES	Day 14	1045.63
F	YES	Day 14	14315.2
F	YES	Day 14	4971.23
M	YES	Day 14	4867.2
M	YES	Day 14	2319.5
F	YES	Day 14	454.892
F	YES	Day 14	837.889
M	YES	Day 14	1923.95
F	YES	Day 14	1005.28
F	YES	Day 14	2873.17
M	YES	Day 14	2705.48
M	YES	Day 14	6045.22
F	YES	Day 14	3082.53
F	YES	Day 14	323.385
M	YES	Day 14	6358.53
M	YES	Day 14	200.986
F	YES	Day 14	4175.55
F	YES	Day 14	1423.25
F	YES	Day 14	7042.59
F	YES	Day 14	268.373
F	YES	Day 14	1231.84
F	YES	Day 14	2695.33
F	YES	Day 14	3252.64
F	YES	Day 14	9162.5
M	YES	Day 14	1987.45
F	YES	Day 14	1738.94
M	YES	Day 14	1223.39
M	YES	Day 14	8140.53
F	YES	Day 14	794.883
F	YES	Day 14	5425.62
F	YES	Day 14	1622.03
M	YES	Day 14	2981.44
F	YES	Day 14	1772.95
F	YES	Day 14	5351.03
M	YES	Day 14	502.301
F	YES	Day 14	2449.41
F	YES	Day 14	998.902
F	YES	Day 14	2012.39
M	YES	Day 14	2848.68
M	YES	Day 14	4357.94
F	YES	Day 14	966.632
F	YES	Day 14	420.636
M	YES	Day 14	2256.36
M	YES	Day 14	2899.02
F	YES	Day 14	1392.82
M	YES	Day 14	903.172
M	YES	Day 14	875.037
F	YES	Day 14	2402.01
F	YES	Day 14	1125.37
F	YES	Day 14	5469.36
F	YES	Day 14	4139.6
F	YES	Day 14	1965.77
F	YES	Day 14	3717.03
F	YES	Day 14	4123.23
M	YES	Day 14	3334.41
M	YES	Day 14	4234.61
F	YES	Day 14	2636.86
F	YES	Day 14	3313.06
F	YES	Day 14	615.387
F	YES	Day 14	1286.8
F	YES	Day 14	995.911
F	YES	Day 14	2049.89
F	YES	Day 14	2582.75
M	YES	Day 14	1477.8
F	YES	Day 14	1710.3
F	YES	Day 14	6029.14
F	YES	Day 14	1489.39
M	YES	Day 14	1576.31
M	YES	Day 14	2579.71
F	YES	Day 14	8947.81
F	YES	Day 14	1752.55
F	YES	Day 14	6753.65
F	YES	Day 14	4547.25
F	YES	Day 14	2081.63
F	YES	Day 14	2691.74
F	YES	Day 14	5482.22
F	YES	Day 14	1480.21
M	YES	Day 14	1880.91
F	YES	Day 14	1555.56
M	YES	Day 14	2823.99
M	YES	Day 14	3527.2
F	YES	Day 14	1491.33
F	YES	Day 14	254.536
F	YES	Day 14	2036.64
F	YES	Day 14	2102.19
F	YES	Day 14	3666.57
F	YES	Day 14	3503.39
M	YES	Day 14	12587.1
F	YES	Day 14	1154.72
F	YES	Day 14	1478.49
M	YES	Day 14	4705.65
F	YES	Day 14	7476
F	YES	Day 14	6422.46
F	YES	Day 14	1579.54
F	YES	Day 14	6246.04
F	YES	Day 14	2018.26
F	YES	Day 14	2015.59
M	YES	Day 14	1437.48
F	YES	Day 14	1419.96
M	YES	Day 14	4225.65
F	YES	Day 14	2892.56
F	YES	Day 14	2172.98
F	YES	Day 14	6542.82
F	YES	Day 14	700.541
F	YES	Day 14	1704.89
F	NO	Day 14	2.63526
F	NO	Day 14	28.3998
F	NO	Day 14	4.07645
M	NO	Day 14	1
M	NO	Day 14	1
M	NO	Day 14	1.02356
M	NO	Day 14	8.3245
F	NO	Day 14	6.73137
F	NO	Day 14	1
M	NO	Day 14	1.07319
M	NO	Day 14	4.54669
F	NO	Day 14	23.975
F	NO	Day 14	10.9029
F	NO	Day 14	10.2018
F	NO	Day 14	53.5796
F	NO	Day 14	1.15246
M	NO	Day 14	2.80631
M	NO	Day 14	1.61412
F	NO	Day 14	3.48507
F	NO	Day 14	27.6747
F	NO	Day 14	1
F	NO	Day 14	4.9041
F	NO	Day 14	6.16789
F	NO	Day 14	1
M	NO	Day 14	5.15263
F	NO	Day 14	864.149
F	NO	Day 14	7.26552
F	NO	Day 14	3.29889
M	NO	Day 14	1
M	NO	Day 14	1
F	NO	Day 14	2.80391
F	NO	Day 14	10.8567
F	NO	Day 14	7.13298
F	NO	Day 14	1
M	NO	Day 14	5.57465
F	NO	Day 14	4.78091
F	NO	Day 14	1
M	NO	Day 14	1
F	NO	Day 14	32.5979
F	NO	Day 14	1
F	NO	Day 14	1
F	NO	Day 14	5.05513
F	NO	Day 14	1.17398
M	NO	Day 14	1
M	NO	Day 14	12.3395
M	NO	Day 14	1
F	NO	Day 14	7.64328
F	NO	Day 14	101.945
F	NO	Day 14	5.42157
F	NO	Day 14	1
F	NO	Day 14	10.9396
F	NO	Day 14	1
F	YES	Day 28	5671.59
F	YES	Day 28	6195.31
M	YES	Day 28	1442.24
F	YES	Day 28	3327.09
F	YES	Day 28	4128.8
M	YES	Day 28	9049.2
F	YES	Day 28	8453.58
F	YES	Day 28	11149.6
F	YES	Day 28	1080.66
F	YES	Day 28	4335.35
F	YES	Day 28	9700.08
M	YES	Day 28	332.448
M	YES	Day 28	6031.06
F	YES	Day 28	4682.21
F	YES	Day 28	3822.29
M	YES	Day 28	1844.51
F	YES	Day 28	2451.54
M	YES	Day 28	783.577
M	YES	Day 28	24172.3
F	YES	Day 28	19875.4
F	YES	Day 28	2998.21
F	YES	Day 28	4056.73
F	YES	Day 28	2728.52
F	YES	Day 28	4780.07
F	YES	Day 28	6735.58
F	YES	Day 28	6497.89
M	YES	Day 28	6996.16
M	YES	Day 28	3198.41
F	YES	Day 28	1173.94
F	YES	Day 28	12671.1
F	YES	Day 28	5052.73
M	YES	Day 28	11871.1
M	YES	Day 28	7104.77
F	YES	Day 28	764.439
F	YES	Day 28	2056.78
M	YES	Day 28	6632.23
F	YES	Day 28	1775.42
F	YES	Day 28	4175.9
M	YES	Day 28	6072.6
M	YES	Day 28	11704.5
F	YES	Day 28	5127.24
F	YES	Day 28	328.594
M	YES	Day 28	9020.41
M	YES	Day 28	2608.34
F	YES	Day 28	3691.58
F	YES	Day 28	9626.22
F	YES	Day 28	6876.99
F	YES	Day 28	454.147
F	YES	Day 28	2714.18
F	YES	Day 28	7343.03
F	YES	Day 28	9245.39
F	YES	Day 28	11155.4
M	YES	Day 28	4048.74
F	YES	Day 28	3724.96
M	YES	Day 28	3999.21
M	YES	Day 28	13386.3
F	YES	Day 28	2557.1
F	YES	Day 28	10266.1
F	YES	Day 28	4896.79
M	YES	Day 28	6115.28
F	YES	Day 28	5468.82
F	YES	Day 28	8528.13
M	YES	Day 28	1987.31
F	YES	Day 28	1753.53
F	YES	Day 28	7136.25
F	YES	Day 28	3373.78
M	YES	Day 28	6509.56
M	YES	Day 28	6571.56
F	YES	Day 28	2079.08
F	YES	Day 28	1484.22
M	YES	Day 28	8145.89
M	YES	Day 28	8629.8
F	YES	Day 28	3409.56
M	YES	Day 28	3655.3
M	YES	Day 28	3396.75
F	YES	Day 28	2813.25
F	YES	Day 28	6662.5
F	YES	Day 28	10457.1
F	YES	Day 28	5311.54
F	YES	Day 28	2812.21
F	YES	Day 28	3500.24
F	YES	Day 28	7442.55
M	YES	Day 28	6123.52
M	YES	Day 28	7854.98
F	YES	Day 28	5343.65
F	YES	Day 28	8098.65
F	YES	Day 28	5288.24
F	YES	Day 28	1823.67
F	YES	Day 28	12656.6
F	YES	Day 28	2516.86
F	YES	Day 28	3442.67
M	YES	Day 28	5220.3
F	YES	Day 28	2373.25
F	YES	Day 28	4910.52
F	YES	Day 28	3000.86
M	YES	Day 28	2322.87
M	YES	Day 28	7264.54
F	YES	Day 28	8566.33
F	YES	Day 28	3069.61
F	YES	Day 28	11429.5
F	YES	Day 28	11405.4
F	YES	Day 28	4919.35
F	YES	Day 28	6525.54
F	YES	Day 28	10966.5
F	YES	Day 28	5265.2
M	YES	Day 28	3165.53
F	YES	Day 28	10462.3
M	YES	Day 28	7398.77
M	YES	Day 28	6752.88
F	YES	Day 28	2365.02
F	YES	Day 28	442.268
F	YES	Day 28	7790.01
F	YES	Day 28	3926.86
F	YES	Day 28	5854.55
F	YES	Day 28	5340.93
M	YES	Day 28	13642
F	YES	Day 28	1795.42
F	YES	Day 28	3967.4
M	YES	Day 28	19267.5
F	YES	Day 28	14455.6
F	YES	Day 28	6151.51
F	YES	Day 28	11505.1
F	YES	Day 28	10700.6
F	YES	Day 28	4303.79
F	YES	Day 28	2233.37
M	YES	Day 28	2432.48
F	YES	Day 28	2678.88
M	YES	Day 28	7376.61
F	YES	Day 28	9864.27
F	YES	Day 28	2519.92
F	YES	Day 28	8646.56
F	YES	Day 28	1706.79
F	YES	Day 28	3031.76
F	NO	Day 28	16.0803
F	NO	Day 28	40.8062
F	NO	Day 28	12.6032
M	NO	Day 28	1.68288
M	NO	Day 28	4.28061
M	NO	Day 28	22.0009
M	NO	Day 28	13.786
F	NO	Day 28	21.0407
F	NO	Day 28	13.4128
M	NO	Day 28	24.5682
M	NO	Day 28	13.64
F	NO	Day 28	39.12
F	NO	Day 28	30.9056
F	NO	Day 28	20.6327
F	NO	Day 28	82.2637
F	NO	Day 28	11.0832
M	NO	Day 28	8.44034
M	NO	Day 28	12.8045
F	NO	Day 28	8.46657
F	NO	Day 28	50.9208
F	NO	Day 28	58.2718
F	NO	Day 28	23.3045
F	NO	Day 28	33.0514
F	NO	Day 28	11.1754
M	NO	Day 28	10.2942
F	NO	Day 28	1919.98
F	NO	Day 28	9.64314
F	NO	Day 28	28.9631
M	NO	Day 28	5.00473
M	NO	Day 28	16.1327
F	NO	Day 28	34.7665
F	NO	Day 28	27.555
F	NO	Day 28	24.6941
F	NO	Day 28	14.8423
M	NO	Day 28	20.9764
F	NO	Day 28	25.0667
F	NO	Day 28	6.07715
M	NO	Day 28	8.78916
F	NO	Day 28	46.5458
F	NO	Day 28	9.84262
F	NO	Day 28	24.5779
F	NO	Day 28	12.4109
F	NO	Day 28	4.43408
M	NO	Day 28	59.9599
M	NO	Day 28	26.9872
M	NO	Day 28	23.3436
F	NO	Day 28	16.9741
F	NO	Day 28	119.064
F	NO	Day 28	21.0593
F	NO	Day 28	9.07743
F	NO	Day 28	33.6998
F	NO	Day 28	6.59466

## Sheet: Fig2f_g
Sex	TBEV	Timepoint	Type	sE_IgG_Elispot (spots/100.000 cells)
F	YES	Baseline	Memory	0.5
M	YES	Baseline	Memory	5.5
M	YES	Baseline	Memory	2.5
F	YES	Baseline	Memory	8.5
F	YES	Baseline	Memory	3.5
F	YES	Baseline	Memory	2.5
F	YES	Baseline	Memory	20
F	YES	Baseline	Memory	2
F	YES	Baseline	Memory	1
F	YES	Baseline	Memory	6
F	YES	Day07	Memory	0
M	YES	Day07	Memory	0.5
M	YES	Day07	Memory	0
F	YES	Day07	Memory	12
F	YES	Day07	Memory	2.5
F	YES	Day07	Memory	3.5
F	YES	Day07	Memory	37
F	YES	Day07	Memory	0
F	YES	Day07	Memory	0
F	YES	Day07	Memory	14
F	YES	Day14	Memory	184.5
M	YES	Day14	Memory	15
M	YES	Day14	Memory	134
F	YES	Day14	Memory	18
F	YES	Day14	Memory	239
F	YES	Day14	Memory	27.5
F	YES	Day14	Memory	8
F	YES	Day14	Memory	164
F	YES	Day14	Memory	95.5
F	YES	Day14	Memory	28
F	YES	Day28	Memory	291
M	YES	Day28	Memory	164
M	YES	Day28	Memory	295
F	YES	Day28	Memory	104
F	YES	Day28	Memory	275
F	YES	Day28	Memory	59
F	YES	Day28	Memory	413
F	YES	Day28	Memory	372
F	YES	Day28	Memory	141
F	YES	Day28	Memory	189
F	YES	Baseline	Plasmablast	0.5
M	YES	Baseline	Plasmablast	0.5
M	YES	Baseline	Plasmablast	1
F	YES	Baseline	Plasmablast	1
F	YES	Baseline	Plasmablast	0.5
F	YES	Baseline	Plasmablast	1.5
F	YES	Baseline	Plasmablast	1.5
F	YES	Baseline	Plasmablast	2.5
F	YES	Baseline	Plasmablast	0.5
F	YES	Baseline	Plasmablast	0.5
F	YES	Day07	Plasmablast	0
M	YES	Day07	Plasmablast	0.5
M	YES	Day07	Plasmablast	3
F	YES	Day07	Plasmablast	3
F	YES	Day07	Plasmablast	0.5
F	YES	Day07	Plasmablast	0.5
F	YES	Day07	Plasmablast	9
F	YES	Day07	Plasmablast	1
F	YES	Day07	Plasmablast	0.5
F	YES	Day07	Plasmablast	0
F	YES	Day14	Plasmablast	57
M	YES	Day14	Plasmablast	4.5
M	YES	Day14	Plasmablast	81
F	YES	Day14	Plasmablast	46
F	YES	Day14	Plasmablast	93.5
F	YES	Day14	Plasmablast	2
F	YES	Day14	Plasmablast	68
F	YES	Day14	Plasmablast	17
F	YES	Day14	Plasmablast	25.5
F	YES	Day14	Plasmablast	7.5
F	YES	Day28	Plasmablast	6
M	YES	Day28	Plasmablast	0
M	YES	Day28	Plasmablast	0
F	YES	Day28	Plasmablast	2
F	YES	Day28	Plasmablast	2
F	YES	Day28	Plasmablast	4
F	YES	Day28	Plasmablast	15
F	YES	Day28	Plasmablast	1
F	YES	Day28	Plasmablast	2
F	YES	Day28	Plasmablast	9
F	NO	Baseline	Memory	3
M	NO	Baseline	Memory	1.5
M	NO	Baseline	Memory	2
F	NO	Baseline	Memory	2
F	NO	Baseline	Memory	1.5
F	NO	Baseline	Memory	3.5
F	NO	Baseline	Memory	3
F	NO	Baseline	Memory	7
F	NO	Baseline	Memory	5.5
F	NO	Day07	Memory	2
M	NO	Day07	Memory	1
M	NO	Day07	Memory	4.5
F	NO	Day07	Memory	8.5
F	NO	Day07	Memory	8.5
F	NO	Day07	Memory	0
F	NO	Day07	Memory	4
F	NO	Day07	Memory	2.5
F	NO	Day07	Memory	0.5
F	NO	Day14	Memory	0
M	NO	Day14	Memory	5
M	NO	Day14	Memory	4.5
F	NO	Day14	Memory	6
F	NO	Day14	Memory	5.5
F	NO	Day14	Memory	6
F	NO	Day14	Memory	7.5
F	NO	Day14	Memory	0
F	NO	Day14	Memory	3
F	NO	Day28	Memory	32
M	NO	Day28	Memory	193
M	NO	Day28	Memory	54
F	NO	Day28	Memory	28
F	NO	Day28	Memory	44
F	NO	Day28	Memory	36
F	NO	Day28	Memory	59
F	NO	Day28	Memory	71
F	NO	Day28	Memory	53
F	NO	Baseline	Plasmablast	0
M	NO	Baseline	Plasmablast	1.5
M	NO	Baseline	Plasmablast	1
F	NO	Baseline	Plasmablast	0
F	NO	Baseline	Plasmablast	2
F	NO	Baseline	Plasmablast	0
F	NO	Baseline	Plasmablast	1.5
F	NO	Baseline	Plasmablast	2.5
F	NO	Baseline	Plasmablast	1
F	NO	Day07	Plasmablast	2
M	NO	Day07	Plasmablast	4
M	NO	Day07	Plasmablast	0.5
F	NO	Day07	Plasmablast	1.5
F	NO	Day07	Plasmablast	0.5
F	NO	Day07	Plasmablast	0
F	NO	Day07	Plasmablast	1.5
F	NO	Day07	Plasmablast	0.5
F	NO	Day07	Plasmablast	0
F	NO	Day14	Plasmablast	0
M	NO	Day14	Plasmablast	1
M	NO	Day14	Plasmablast	0.5
F	NO	Day14	Plasmablast	3
F	NO	Day14	Plasmablast	3
F	NO	Day14	Plasmablast	3
F	NO	Day14	Plasmablast	3
F	NO	Day14	Plasmablast	6
F	NO	Day14	Plasmablast	1.5
F	NO	Day28	Plasmablast	0
M	NO	Day28	Plasmablast	9
M	NO	Day28	Plasmablast	0
F	NO	Day28	Plasmablast	5
F	NO	Day28	Plasmablast	4
F	NO	Day28	Plasmablast	1
F	NO	Day28	Plasmablast	5
F	NO	Day28	Plasmablast	5
F	NO	Day28	Plasmablast	0

## Sheet: Fig2H_I
Sex	TBE	YF17D_NT_Day28_80cutoff	sE_IgG_Day28	IgM_Day28
F	YES	3.714	5671.59	6216.09
F	YES	2.967	6195.31	5668.75
M	YES	2.691	1442.24	8890.28
F	YES	2.983	3327.09	11017.6
F	YES	2.743	4128.8	3742.41
M	YES	3.986	9049.2	23870.5
F	YES	3.027	8453.58	3377.08
F	YES	2.851	11149.6	NA
F	YES	3.2	1080.66	5405.76
F	YES	3.302	4335.35	8376.58
F	YES	3.239	9700.08	6247.43
M	YES	2.963	332.448	5715.44
M	YES	3.458	6031.06	12320.1
F	YES	3.446	4682.21	5137.39
F	YES	3.229	3822.29	6434
M	YES	3.233	1844.51	7909.72
F	YES	3.49	2451.54	16609.1
F	YES	2.95	NA	3030.11
M	YES	3.426	783.577	4840.05
M	YES	3.39	24172.3	2203.88
F	YES	3.049	19875.4	3856.1
F	YES	3.142	2998.21	3777.95
F	YES	2.554	4056.73	NA
F	YES	3.403	2728.52	9893.18
F	YES	3.48	4780.07	9153.8
F	YES	3.114	6735.58	4107.32
F	YES	3.328	6497.89	7876.47
M	YES	3.235	6996.16	9416.91
M	YES	3.396	3198.41	8293.83
F	YES	2.468	1173.94	5728.08
F	YES	2.879	12671.1	2706.23
F	YES	2.8	5052.73	3585.22
M	YES	3.018	11871.1	5590.08
M	YES	3.497	7104.77	21053.5
F	YES	2.895	764.439	7360.05
F	YES	3.44	2056.78	26959.5
M	YES	3.589	6632.23	27628
F	YES	2.818	1775.42	7769.39
F	YES	2.812	4175.9	5449.95
M	YES	3.111	6072.6	11444.6
M	YES	3.329	11704.5	5567.12
F	YES	2.868	5127.24	8154.34
F	YES	2.838	328.594	1314.48
M	YES	3.767	9020.41	27845
M	YES	3.352	2608.34	22324.8
F	YES	3.074	3691.58	18002.5
F	YES	3.475	9626.22	5010.6
F	YES	2.797	6876.99	5183.01
F	YES	2.842	454.147	6926.44
F	YES	3.601	2714.18	19422.1
F	YES	2.713	7343.03	2847.7
F	YES	3.24	9245.39	NA
F	YES	2.795	11155.4	7184.54
M	YES	3.248	4048.74	13584.3
F	YES	2.926	3724.96	5760.78
M	YES	2.96	3999.21	6656.82
M	YES	2.987	13386.3	5837.43
F	YES	3.255	2557.1	7615.86
F	YES	3.037	10266.1	4480.8
F	YES	4.119	4896.79	27033.6
M	YES	2.985	6115.28	15089.7
F	YES	3.224	5468.82	11284.4
F	YES	2.852	8528.13	4874.22
M	YES	3.58	1987.31	35231.6
F	YES	2.141	1753.53	2386.98
F	YES	3.437	7136.25	5274.18
F	YES	2.704	3373.78	3249.63
M	YES	3.523	6509.56	22985
M	YES	2.921	6571.56	7772.48
F	YES	3.094	2079.08	5921.4
F	YES	3.157	1484.22	16893.1
M	YES	3.059	8145.89	7092.99
M	YES	3.541	8629.8	8904.45
F	YES	3.354	3409.56	18300.6
M	YES	3.202	3655.3	14668
M	YES	3.511	3396.75	15560.2
F	YES	2.951	2813.25	6366.25
F	YES	3.735	6662.5	15434.7
F	YES	3.408	10457.1	9279.23
F	YES	3.331	5311.54	4829.85
F	YES	3.095	2812.21	8807.28
F	YES	2.566	3500.24	4336.15
F	YES	3.327	7442.55	19391.2
M	YES	3.229	6123.52	12237.6
M	YES	3.456	7854.98	7049.65
F	YES	3.241	5343.65	8700.34
F	YES	3.665	8098.65	12084.9
F	YES	3.76	5288.24	6810.94
F	YES	2.887	1823.67	10860.6
F	YES	3.643	12656.6	14763.5
F	YES	2.979	2516.86	9127.67
F	YES	2.615	3442.67	1991.48
M	YES	3.512	5220.3	9527.51
F	YES	3.157	2373.25	5554.16
F	YES	3.062	4910.52	2709.77
F	YES	3.468	3000.86	7133.92
M	YES	2.742	2322.87	2136.33
M	YES	3.318	7264.54	5106.36
F	YES	3.473	8566.33	5452.84
F	YES	3.309	3069.61	4705.35
F	YES	3.856	11429.5	8995.96
F	YES	3.248	11405.4	7034.27
F	YES	3.457	4919.35	5226.23
F	YES	3.471	6525.54	10776.7
F	YES	3.695	10966.5	38587
F	YES	3.656	5265.2	15520.9
M	YES	2.835	3165.53	4763.43
F	YES	3.662	10462.3	11669
M	YES	3.166	7398.77	7024.34
M	YES	4.148	6752.88	14777
F	YES	2.302	2365.02	585.259
F	YES	2.082	442.268	200.724
F	YES	3.614	7790.01	5240.98
F	YES	2.973	3926.86	3013.05
F	YES	3.526	5854.55	5711.96
F	YES	2.977	5340.93	7228.07
M	YES	3.238	13642	3402.49
F	YES	3.047	1795.42	8155.52
F	YES	3.359	3967.4	11763.6
M	YES	3.651	19267.5	6605.82
F	YES	3.726	14455.6	5625.09
F	YES	3.075	6151.51	8713.56
F	YES	3.173	11505.1	6526.29
F	YES	3.719	10700.6	9388.94
F	YES	3.484	4303.79	15173.9
F	YES	2.839	2233.37	2620.18
M	YES	3.142	2432.48	9524.37
F	YES	3.481	2678.88	14794
M	YES	3.203	7376.61	5681.43
F	YES	2.971	9864.27	NA
F	YES	3.1	2519.92	NA
F	YES	3.334	8646.56	4191.53
F	YES	3.051	1706.79	7521.3
F	YES	3.342	3031.76	18265.4
F	NO	3.45	16.0803	16231
F	NO	3.169	40.8062	14538
F	NO	3.527	12.6032	24500.1
M	NO	3.2	1.68288	20311.3
M	NO	3.367	4.28061	14095
M	NO	3.55	22.0009	20936.5
M	NO	2.97	13.786	6083.62
F	NO	2.861	NA	6732.44
M	NO	2.939	NA	18119.7
F	NO	2.948	21.0407	15369.4
F	NO	2.547	13.4128	9236.25
M	NO	2.968	24.5682	7810.84
M	NO	2.899	13.64	8689.69
F	NO	2.937	39.12	10619.3
F	NO	3.15	30.9056	28786.1
F	NO	3.3	20.6327	9319.44
F	NO	3.416	82.2637	13551.3
F	NO	2.496	11.0832	4230.27
M	NO	2.777	8.44034	9717.46
M	NO	3.345	12.8045	35655
M	NO	3.43	NA	21140.9
F	NO	3.59	8.46657	46471.5
F	NO	3.55	50.9208	9566.67
F	NO	3.033	58.2718	16394.2
F	NO	3.027	23.3045	11077.8
F	NO	2.99	33.0514	10155.9
F	NO	3.305	11.1754	20125.5
M	NO	2.838	10.2942	10721.9
F	NO	3.444	1919.98	12559.6
F	NO	2.57	9.64314	6506.23
F	NO	3.297	28.9631	22612.1
M	NO	3.158	5.00473	19241.8
M	NO	3.343	16.1327	24889.8
F	NO	3.461	34.7665	34902.1
F	NO	3.104	27.555	20474.6
F	NO	3.307	24.6941	38695.7
F	NO	3.657	14.8423	NA
M	NO	3.499	20.9764	58727.1
F	NO	3.47	25.0667	NA
F	NO	3.261	6.07715	20436.6
M	NO	3.056	8.78916	14933.1
F	NO	3.38	46.5458	22385.8
F	NO	2.979	9.84262	8818.63
F	NO	3.159	24.5779	12128.5
F	NO	2.883	12.4109	7421.11
F	NO	3.264	4.43408	6463.98
M	NO	3.879	59.9599	NA
M	NO	3.347	26.9872	7115.09
M	NO	3.659	23.3436	24205.1
F	NO	3.861	16.9741	19690.2
F	NO	3.236	NA	12071.2
F	NO	3.246	119.064	29608.8
F	NO	3.118	21.0593	11992.9
F	NO	2.385	9.07743	5457.02
F	NO	3.351	33.6998	15632
F	NO	3.147	6.59466	9881.17

## Sheet: Fig2J
Sex	type	TBE_group	Timepoint	Dilution	Depletion	Nt	Nt2
F	IgG depletion	NO	Day 14	100	Depleted	94.4513	94.6213
F	IgG depletion	NO	Day 14	300	Depleted	87.1097	87.4343
F	IgG depletion	NO	Day 14	900	Depleted	74.1886	78.9799
F	IgG depletion	NO	Day 14	2700	Depleted	41.4219	42.3493
F	IgG depletion	NO	Day 14	8100	Depleted	2.31839	13.6012
F	IgG depletion	NO	Day 14	24300	Depleted	-8.50077	4.9459
F	IgG depletion	NO	Day 14	72900	Depleted	-2.93663	0.463679
F	IgG depletion	NO	Day 14	100	Undepleted	94.3895	93.9722
F	IgG depletion	NO	Day 14	300	Undepleted	88.9181	88.9799
F	IgG depletion	NO	Day 14	900	Undepleted	76.9706	75.8887
F	IgG depletion	NO	Day 14	2700	Undepleted	45.9042	44.9768
F	IgG depletion	NO	Day 14	8100	Undepleted	2.00927	2.47295
F	IgG depletion	NO	Day 14	24300	Undepleted	-9.73725	-8.50077
F	IgG depletion	NO	Day 14	72900	Undepleted	-0.618238	-1.39104
F	IgM depletion	NO	Day 28	25	Depleted	92.0322	91.3181
F	IgM depletion	NO	Day 28	75	Depleted	70.4448	70.2408
F	IgM depletion	NO	Day 28	225	Depleted	19.6389	18.4146
F	IgM depletion	NO	Day 28	675	Depleted	-12.5995	-12.5995
F	IgM depletion	NO	Day 28	2025	Depleted	-19.3328	-25.2499
F	IgM depletion	NO	Day 28	6075	Depleted	-12.5995	-19.7409
F	IgM depletion	NO	Day 28	18225	Depleted	-17.2924	-15.456
F	IgM depletion	NO	Day 28	25	Undepleted	99.5001	99.2144
F	IgM depletion	NO	Day 28	75	Undepleted	99.1736	99.0512
F	IgM depletion	NO	Day 28	225	Undepleted	97.1945	98.0718
F	IgM depletion	NO	Day 28	675	Undepleted	91.4405	92.4607
F	IgM depletion	NO	Day 28	2025	Undepleted	71.261	71.261
F	IgM depletion	NO	Day 28	6075	Undepleted	21.6792	17.3944
F	IgM depletion	NO	Day 28	18225	Undepleted	-6.27423	-5.86615
M	IgG depletion	YES	Day 28	100	Depleted	99.5317	98.7122
M	IgG depletion	YES	Day 28	300	Depleted	98.5171	98.0098
M	IgG depletion	YES	Day 28	900	Depleted	96.0976	96.878
M	IgG depletion	YES	Day 28	2700	Depleted	92.5854	91.5317
M	IgG depletion	YES	Day 28	8100	Depleted	71.239	73.5415
M	IgG depletion	YES	Day 28	24300	Depleted	31.3171	26.2439
M	IgG depletion	YES	Day 28	72900	Depleted	5.56098	10.2439
M	IgG depletion	YES	Day 28	100	Undepleted	99.1415	99.4537
M	IgG depletion	YES	Day 28	300	Undepleted	98.439	99.1415
M	IgG depletion	YES	Day 28	900	Undepleted	96.761	96.9951
M	IgG depletion	YES	Day 28	2700	Undepleted	90.9463	91.7268
M	IgG depletion	YES	Day 28	8100	Undepleted	70.2634	69.8732
M	IgG depletion	YES	Day 28	24300	Undepleted	34.0488	28.1951
M	IgG depletion	YES	Day 28	72900	Undepleted	19.6098	14.5366
M	IgM depletion	YES	Day 28	25	Depleted	98.9084	99.194
M	IgM depletion	YES	Day 28	75	Depleted	96.8272	97.8882
M	IgM depletion	YES	Day 28	225	Depleted	91.3589	93.032
M	IgM depletion	YES	Day 28	675	Depleted	77.7903	80.5244
M	IgM depletion	YES	Day 28	2025	Depleted	40.4509	52.0812
M	IgM depletion	YES	Day 28	6075	Depleted	2.49949	11.4772
M	IgM depletion	YES	Day 28	18225	Depleted	-19.9449	-8.11059
M	IgM depletion	YES	Day 28	25	Undepleted	99.949	99.745
M	IgM depletion	YES	Day 28	75	Undepleted	99.7858	99.7653
M	IgM depletion	YES	Day 28	225	Undepleted	99.3369	99.4593
M	IgM depletion	YES	Day 28	675	Undepleted	98.1534	98.6023
M	IgM depletion	YES	Day 28	2025	Undepleted	96.3171	96.1946
M	IgM depletion	YES	Day 28	6075	Undepleted	90.1755	88.3391
M	IgM depletion	YES	Day 28	18225	Undepleted	69.0165	63.0994
M	IgG depletion	YES	Day 28	100	Depleted	98.6732	98.7902
M	IgG depletion	YES	Day 28	300	Depleted	96.761	95.3951
M	IgG depletion	YES	Day 28	900	Depleted	91.2195	91.7268
M	IgG depletion	YES	Day 28	2700	Depleted	66.8293	70.0293
M	IgG depletion	YES	Day 28	8100	Depleted	17.2683	21.561
M	IgG depletion	YES	Day 28	24300	Depleted	-13.1707	-6.14634
M	IgG depletion	YES	Day 28	72900	Depleted	-5.36585	-4.58537
M	IgG depletion	YES	Day 28	100	Undepleted	99.1805	98.9854
M	IgG depletion	YES	Day 28	300	Undepleted	97.8146	97.5024
M	IgG depletion	YES	Day 28	900	Undepleted	91.2585	92.039
M	IgG depletion	YES	Day 28	2700	Undepleted	73.6195	76.5854
M	IgG depletion	YES	Day 28	8100	Undepleted	22.3415	28.5854
M	IgG depletion	YES	Day 28	24300	Undepleted	-12.7805	-3.80488
M	IgG depletion	YES	Day 28	72900	Undepleted	-3.80488	-2.63415
F	IgG depletion	YES	Day 28	100	Depleted	97.2293	96.1366
F	IgG depletion	YES	Day 28	300	Depleted	88.839	90.1268
F	IgG depletion	YES	Day 28	900	Depleted	66.2829	67.0634
F	IgG depletion	YES	Day 28	2700	Depleted	16.0976	29.7561
F	IgG depletion	YES	Day 28	8100	Depleted	-9.65854	8.29268
F	IgG depletion	YES	Day 28	24300	Depleted	-17.8537	-8.87805
F	IgG depletion	YES	Day 28	72900	Depleted	-16.6829	-3.80488
F	IgG depletion	YES	Day 28	100	Undepleted	97.5415	98.2439
F	IgG depletion	YES	Day 28	300	Undepleted	93.8732	94.3805
F	IgG depletion	YES	Day 28	900	Undepleted	77.1317	79.2
F	IgG depletion	YES	Day 28	2700	Undepleted	33.6585	27.4146
F	IgG depletion	YES	Day 28	8100	Undepleted	-6.14634	-5.7561
F	IgG depletion	YES	Day 28	24300	Undepleted	-22.9268	-19.4146
F	IgG depletion	YES	Day 28	72900	Undepleted	-8.4878	-9.26829
F	IgG depletion	YES	Day 28	100	Depleted	92.913	92.0792
F	IgG depletion	YES	Day 28	300	Depleted	82.6159	82.8661
F	IgG depletion	YES	Day 28	900	Depleted	48.3064	48.7233
F	IgG depletion	YES	Day 28	2700	Depleted	-0.0521105	2.44919
F	IgG depletion	YES	Day 28	8100	Depleted	-18.8119	-22.5638
F	IgG depletion	YES	Day 28	24300	Depleted	-16.3106	-14.643
F	IgG depletion	YES	Day 28	72900	Depleted	-5.4716	-8.80667
F	IgG depletion	YES	Day 28	100	Undepleted	96.2897	97.2069
F	IgG depletion	YES	Day 28	300	Undepleted	88.9526	89.4112
F	IgG depletion	YES	Day 28	900	Undepleted	65.7322	63.3559
F	IgG depletion	YES	Day 28	2700	Undepleted	32.8817	19.1245
F	IgG depletion	YES	Day 28	8100	Undepleted	9.11933	-2.13653
F	IgG depletion	YES	Day 28	24300	Undepleted	3.28296	-19.2288
F	IgG depletion	YES	Day 28	72900	Undepleted	8.28557	0.781657
F	IgG depletion	NO	Day 28	100	Depleted	96.6366	96.4928
F	IgG depletion	NO	Day 28	300	Depleted	92.0945	92.1088
F	IgG depletion	NO	Day 28	900	Depleted	78.2957	80.0205
F	IgG depletion	NO	Day 28	2700	Depleted	50.2669	49.8357
F	IgG depletion	NO	Day 28	8100	Depleted	8.7269	12.3203
F	IgG depletion	NO	Day 28	24300	Depleted	-2.05339	-1.62218
F	IgG depletion	NO	Day 28	72900	Depleted	-1.62218	2.25873
F	IgG depletion	NO	Day 14	100	Depleted	93.083	92.7493
F	IgG depletion	NO	Day 14	300	Depleted	87.9863	86.5757
F	IgG depletion	NO	Day 14	900	Depleted	76.9435	76.6401
F	IgG depletion	NO	Day 14	2700	Depleted	50.8532	49.4881
F	IgG depletion	NO	Day 14	8100	Depleted	13.2347	14.2965
F	IgG depletion	NO	Day 14	24300	Depleted	-2.84414	-1.02389
F	IgG depletion	NO	Day 14	72900	Depleted	3.67842	2.16155
F	IgG depletion	NO	Day 28	100	Undepleted	97.1684	97.4127
F	IgG depletion	NO	Day 28	300	Undepleted	94.1211	94.2505
F	IgG depletion	NO	Day 28	900	Undepleted	84.7639	85.3388
F	IgG depletion	NO	Day 28	2700	Undepleted	58.46	59.6099
F	IgG depletion	NO	Day 28	8100	Undepleted	17.2074	15.6263
F	IgG depletion	NO	Day 28	24300	Undepleted	0.246407	0.246407
F	IgG depletion	NO	Day 28	72900	Undepleted	0.102669	-0.903491
F	IgG depletion	NO	Day 14	100	Undepleted	92.7038	93.1589
F	IgG depletion	NO	Day 14	300	Undepleted	87.8347	87.8195
F	IgG depletion	NO	Day 14	900	Undepleted	77.2469	77.8536
F	IgG depletion	NO	Day 14	2700	Undepleted	53.7353	53.1286
F	IgG depletion	NO	Day 14	8100	Undepleted	22.9427	15.3584
F	IgG depletion	NO	Day 14	24300	Undepleted	1.5548	-2.99583
F	IgG depletion	NO	Day 14	72900	Undepleted	6.25711	7.47061
F	IgM depletion	NO	Day 28	25	Depleted	96.0301	96.8415
F	IgM depletion	NO	Day 28	75	Depleted	90.8529	87.9552
F	IgM depletion	NO	Day 28	225	Depleted	55.2111	56.9497
F	IgM depletion	NO	Day 28	675	Depleted	11.5522	19.2794
F	IgM depletion	NO	Day 28	2025	Depleted	-4.48179	-2.54999
F	IgM depletion	NO	Day 28	6075	Depleted	-13.5613	-3.32271
F	IgM depletion	NO	Day 28	18225	Depleted	-6.22042	-2.93635
F	IgM depletion	NO	Day 28	25	Undepleted	99.2756	99.6619
F	IgM depletion	NO	Day 28	75	Undepleted	99.1597	99.4494
F	IgM depletion	NO	Day 28	225	Undepleted	98.8119	99.0244
F	IgM depletion	NO	Day 28	675	Undepleted	96.3972	96.1074
F	IgM depletion	NO	Day 28	2025	Undepleted	90.0995	91.4904
F	IgM depletion	NO	Day 28	6075	Undepleted	65.6428	70.8587
F	IgM depletion	NO	Day 28	18225	Undepleted	28.1657	29.1317
F	IgG depletion	YES	Day 28	100	Depleted	97.5821	97.6238
F	IgG depletion	YES	Day 28	300	Depleted	94.0803	93.7467
F	IgG depletion	YES	Day 28	900	Depleted	80.2397	82.2824
F	IgG depletion	YES	Day 28	2700	Depleted	46.222	46.6389
F	IgG depletion	YES	Day 28	8100	Depleted	2.03231	4.53361
F	IgG depletion	YES	Day 28	24300	Depleted	-16.3106	-14.2262
F	IgG depletion	YES	Day 28	72900	Depleted	-8.38979	-16.7275
F	IgG depletion	YES	Day 28	100	Undepleted	98.5826	98.5409
F	IgG depletion	YES	Day 28	300	Undepleted	95.2892	95.456
F	IgG depletion	YES	Day 28	900	Undepleted	86.4513	86.1595
F	IgG depletion	YES	Day 28	2700	Undepleted	50.8077	55.3934
F	IgG depletion	YES	Day 28	8100	Undepleted	10.37	8.70245
F	IgG depletion	YES	Day 28	24300	Undepleted	-8.80667	-12.5586
F	IgG depletion	YES	Day 28	72900	Undepleted	-11.7249	-2.13653
F	IgG depletion	YES	Day 28	100	Depleted	98.7077	98.666
F	IgG depletion	YES	Day 28	300	Depleted	93.8718	94.0803
F	IgG depletion	YES	Day 28	900	Depleted	76.988	77.8635
F	IgG depletion	YES	Day 28	2700	Depleted	38.3012	42.8869
F	IgG depletion	YES	Day 28	8100	Depleted	0.781657	11.2038
F	IgG depletion	YES	Day 28	24300	Depleted	-15.4768	4.9505
F	IgG depletion	YES	Day 28	72900	Depleted	-5.4716	-1.71965
F	IgG depletion	YES	Day 28	100	Undepleted	98.9995	98.9995
F	IgG depletion	YES	Day 28	300	Undepleted	95.9562	96.0396
F	IgG depletion	YES	Day 28	900	Undepleted	82.741	82.1574
F	IgG depletion	YES	Day 28	2700	Undepleted	42.8869	44.9713
F	IgG depletion	YES	Day 28	8100	Undepleted	0.781657	-1.71965
F	IgG depletion	YES	Day 28	24300	Undepleted	-14.2262	-15.4768
F	IgG depletion	YES	Day 28	72900	Undepleted	-7.13913	-0.0521105
M	IgG depletion	NO	Day 28	100	Depleted	97.3984	97.5996
M	IgG depletion	NO	Day 28	300	Depleted	93.7043	93.0287
M	IgG depletion	NO	Day 28	900	Depleted	76.5708	77.577
M	IgG depletion	NO	Day 28	2700	Depleted	38.193	39.3429
M	IgG depletion	NO	Day 28	8100	Depleted	3.83984	11.1704
M	IgG depletion	NO	Day 28	24300	Depleted	-3.05955	1.82752
M	IgG depletion	NO	Day 28	72900	Depleted	-2.19713	6.71458
M	IgG depletion	NO	Day 14	100	Depleted	87.9408	89.2757
M	IgG depletion	NO	Day 14	300	Depleted	75.8817	75.73
M	IgG depletion	NO	Day 14	900	Depleted	53.1286	51.3083
M	IgG depletion	NO	Day 14	2700	Depleted	13.2347	10.8077
M	IgG depletion	NO	Day 14	8100	Depleted	-6.02958	-4.81608
M	IgG depletion	NO	Day 14	24300	Depleted	-11.3386	-9.3667
M	IgG depletion	NO	Day 14	72900	Depleted	-0.568828	-1.63064
M	IgG depletion	NO	Day 28	100	Undepleted	97.9158	97.729
M	IgG depletion	NO	Day 28	300	Undepleted	93.5462	93.7762
M	IgG depletion	NO	Day 28	900	Undepleted	80.0205	82.0329
M	IgG depletion	NO	Day 28	2700	Undepleted	42.7926	42.9363
M	IgG depletion	NO	Day 28	8100	Undepleted	5.56468	7.577
M	IgG depletion	NO	Day 28	24300	Undepleted	-3.05955	-0.328542
M	IgG depletion	NO	Day 28	72900	Undepleted	-2.62834	1.10883
M	IgG depletion	NO	Day 14	100	Undepleted	89.3515	88.3656
M	IgG depletion	NO	Day 14	300	Undepleted	78.7637	78.3087
M	IgG depletion	NO	Day 14	900	Undepleted	54.0387	56.1623
M	IgG depletion	NO	Day 14	2700	Undepleted	23.0944	19.909
M	IgG depletion	NO	Day 14	8100	Undepleted	-3.14752	-3.60258
M	IgG depletion	NO	Day 14	24300	Undepleted	-10.2768	-9.3667
M	IgG depletion	NO	Day 14	72900	Undepleted	0.189609	0.796359
M	IgM depletion	NO	Day 28	25	Depleted	93.6038	93.2476
M	IgM depletion	NO	Day 28	75	Depleted	76.2802	74.9441
M	IgM depletion	NO	Day 28	225	Depleted	29.0742	20.8355
M	IgM depletion	NO	Day 28	675	Depleted	-3.43547	-12.1196
M	IgM depletion	NO	Day 28	2025	Depleted	-18.3543	-22.1397
M	IgM depletion	NO	Day 28	6075	Depleted	-21.0263	-19.0223
M	IgM depletion	NO	Day 28	18225	Depleted	-16.7956	-15.4596
M	IgM depletion	NO	Day 28	25	Undepleted	99.5268	99.9276
M	IgM depletion	NO	Day 28	75	Undepleted	99.2819	99.5714
M	IgM depletion	NO	Day 28	225	Undepleted	98.6807	97.7455
M	IgM depletion	NO	Day 28	675	Undepleted	94.9176	94.6726
M	IgM depletion	NO	Day 28	2025	Undepleted	80.1323	80.8003
M	IgM depletion	NO	Day 28	6075	Undepleted	37.5357	29.5196
M	IgM depletion	NO	Day 28	18225	Undepleted	11.038	-0.76344
F	IgM depletion	YES	Day 28	25	Depleted	99.9944	99.7495
F	IgM depletion	YES	Day 28	75	Depleted	99.2374	99.371
F	IgM depletion	YES	Day 28	225	Depleted	94.2496	93.782
F	IgM depletion	YES	Day 28	675	Depleted	69.6001	64.7013
F	IgM depletion	YES	Day 28	2025	Depleted	18.1635	17.0501
F	IgM depletion	YES	Day 28	6075	Depleted	-11.4516	-11.6742
F	IgM depletion	YES	Day 28	18225	Depleted	-14.3463	-16.7956
F	IgM depletion	YES	Day 28	25	Undepleted	99.7718	100.139
F	IgM depletion	YES	Day 28	75	Undepleted	99.8831	99.7495
F	IgM depletion	YES	Day 28	225	Undepleted	99.0592	99.1483
F	IgM depletion	YES	Day 28	675	Undepleted	96.5208	96.8325
F	IgM depletion	YES	Day 28	2025	Undepleted	84.9643	85.4096
F	IgM depletion	YES	Day 28	6075	Undepleted	41.7664	44.2158
F	IgM depletion	YES	Day 28	18225	Undepleted	3.91262	5.24863
M	IgG depletion	NO	Day 28	100	Depleted	95.7082	94.9734
M	IgG depletion	NO	Day 28	300	Depleted	89.5499	89.9761
M	IgG depletion	NO	Day 28	900	Depleted	76.1896	75.0138
M	IgG depletion	NO	Day 28	2700	Depleted	42.6787	45.3243
M	IgG depletion	NO	Day 28	8100	Depleted	7.25703	5.93423
M	IgG depletion	NO	Day 28	24300	Depleted	-2.59048	-3.76631
M	IgG depletion	NO	Day 28	72900	Depleted	0.936983	-1.70862
M	IgG depletion	NO	Day 14	100	Depleted	86.2419	88.0925
M	IgG depletion	NO	Day 14	300	Depleted	76.4884	77.5502
M	IgG depletion	NO	Day 14	900	Depleted	45.5442	50.0948
M	IgG depletion	NO	Day 14	2700	Depleted	11.8695	23.8529
M	IgG depletion	NO	Day 14	8100	Depleted	0.644672	9.13917
M	IgG depletion	NO	Day 14	24300	Depleted	-4.20933	11.1111
M	IgG depletion	NO	Day 14	72900	Depleted	3.9818	10.0493
M	IgG depletion	NO	Day 28	100	Undepleted	95.8993	95.9434
M	IgG depletion	NO	Day 28	300	Undepleted	91.3136	91.7252
M	IgG depletion	NO	Day 28	900	Undepleted	80.305	80.305
M	IgG depletion	NO	Day 28	2700	Undepleted	53.2611	52.9671
M	IgG depletion	NO	Day 28	8100	Undepleted	18.8683	15.7817
M	IgG depletion	NO	Day 28	24300	Undepleted	3.28863	-0.679772
M	IgG depletion	NO	Day 28	72900	Undepleted	3.43561	2.11281
M	IgG depletion	NO	Day 14	100	Undepleted	85.3773	86.1661
M	IgG depletion	NO	Day 14	300	Undepleted	78.0053	78.0053
M	IgG depletion	NO	Day 14	900	Undepleted	54.1904	56.7691
M	IgG depletion	NO	Day 14	2700	Undepleted	16.5719	17.0269
M	IgG depletion	NO	Day 14	8100	Undepleted	-6.63633	-2.84414
M	IgG depletion	NO	Day 14	24300	Undepleted	-14.3724	-12.2488
M	IgG depletion	NO	Day 14	72900	Undepleted	0.948047	1.70648
M	IgG depletion	NO	Day 28	100	Depleted	98.7213	98.5155
M	IgG depletion	NO	Day 28	300	Depleted	95.9875	96.1198
M	IgG depletion	NO	Day 28	900	Depleted	89.5793	88.8591
M	IgG depletion	NO	Day 28	2700	Depleted	66.1951	66.0481
M	IgG depletion	NO	Day 28	8100	Depleted	22.1018	20.338
M	IgG depletion	NO	Day 28	24300	Depleted	-1.26768	1.08396
M	IgG depletion	NO	Day 28	72900	Depleted	-2.00257	2.55374
M	IgG depletion	NO	Day 14	100	Depleted	97.3328	97.2553
M	IgG depletion	NO	Day 14	300	Depleted	93.4871	93.7352
M	IgG depletion	NO	Day 14	900	Depleted	86.3384	88.5094
M	IgG depletion	NO	Day 14	2700	Depleted	76.4295	75.8093
M	IgG depletion	NO	Day 14	8100	Depleted	53.3243	55.03
M	IgG depletion	NO	Day 14	24300	Depleted	20.4497	22.1555
M	IgG depletion	NO	Day 14	72900	Depleted	20.1396	20.7598
M	IgG depletion	NO	Day 28	100	Undepleted	99.1328	99.1622
M	IgG depletion	NO	Day 28	300	Undepleted	97.5161	97.6043
M	IgG depletion	NO	Day 28	900	Undepleted	92.4453	92.0779
M	IgG depletion	NO	Day 28	2700	Undepleted	76.1896	74.8668
M	IgG depletion	NO	Day 28	8100	Undepleted	37.0935	38.4163
M	IgG depletion	NO	Day 28	24300	Undepleted	1.08396	12.9892
M	IgG depletion	NO	Day 28	72900	Undepleted	-0.385817	4.75841
M	IgG depletion	NO	Day 14	100	Undepleted	96.7436	96.9296
M	IgG depletion	NO	Day 14	300	Undepleted	94.2004	94.3245
M	IgG depletion	NO	Day 14	900	Undepleted	87.4704	88.4164
M	IgG depletion	NO	Day 14	2700	Undepleted	78.6005	79.5309
M	IgG depletion	NO	Day 14	8100	Undepleted	59.2169	57.5111
M	IgG depletion	NO	Day 14	24300	Undepleted	29.4437	26.6525
M	IgG depletion	NO	Day 14	72900	Undepleted	23.0859	21.3801
M	IgM depletion	NO	Day 28	25	Depleted	99.7836	100.236
M	IgM depletion	NO	Day 28	75	Depleted	99.823	99.7836
M	IgM depletion	NO	Day 28	225	Depleted	96.6951	96.9312
M	IgM depletion	NO	Day 28	675	Depleted	82.8462	83.8692
M	IgM depletion	NO	Day 28	2025	Depleted	34.4537	39.1749
M	IgM depletion	NO	Day 28	6075	Depleted	13.7983	11.8312
M	IgM depletion	NO	Day 28	18225	Depleted	-0.75877	1.20841
M	IgM depletion	NO	Day 28	25	Undepleted	100.393	100.197
M	IgM depletion	NO	Day 28	75	Undepleted	100.472	100.138
M	IgM depletion	NO	Day 28	225	Undepleted	99.9016	100.216
M	IgM depletion	NO	Day 28	675	Undepleted	99.2525	99.0754
M	IgM depletion	NO	Day 28	2025	Undepleted	95.6919	95.1804
M	IgM depletion	NO	Day 28	6075	Undepleted	84.0069	82.2561
M	IgM depletion	NO	Day 28	18225	Undepleted	47.6338	36.4209
M	IgG depletion	YES	Day 28	100	Depleted	97.9859	99.0735
M	IgG depletion	YES	Day 28	300	Depleted	95.0856	94.9245
M	IgG depletion	YES	Day 28	900	Depleted	84.3303	83.9678
M	IgG depletion	YES	Day 28	2700	Depleted	51.2588	55.287
M	IgG depletion	YES	Day 28	8100	Depleted	7.75428	14.1994
M	IgG depletion	YES	Day 28	24300	Depleted	-3.52467	-5.53877
M	IgG depletion	YES	Day 28	72900	Depleted	-4.73313	1.71198
M	IgG depletion	YES	Day 28	100	Undepleted	99.1541	99.0332
M	IgG depletion	YES	Day 28	300	Undepleted	97.3817	97.8248
M	IgG depletion	YES	Day 28	900	Undepleted	89.6073	90.7754
M	IgG depletion	YES	Day 28	2700	Undepleted	66.8479	66.4048
M	IgG depletion	YES	Day 28	8100	Undepleted	35.5488	30.3122
M	IgG depletion	YES	Day 28	24300	Undepleted	24.6727	5.33736
M	IgG depletion	YES	Day 28	72900	Undepleted	16.6163	8.1571
M	IgG depletion	NO	Day 28	100	Depleted	94.503	94.4589
M	IgG depletion	NO	Day 28	300	Depleted	84.7143	82.9506
M	IgG depletion	NO	Day 28	900	Depleted	50.9094	51.3504
M	IgG depletion	NO	Day 28	2700	Depleted	14.8999	16.5166
M	IgG depletion	NO	Day 28	8100	Depleted	-0.973728	0.349072
M	IgG depletion	NO	Day 28	24300	Depleted	-3.17839	-3.91328
M	IgG depletion	NO	Day 28	72900	Depleted	-1.41466	1.81885
M	IgG depletion	NO	Day 14	100	Depleted	94.6501	94.4485
M	IgG depletion	NO	Day 14	300	Depleted	86.8036	86.9742
M	IgG depletion	NO	Day 14	900	Depleted	71.3123	71.7775
M	IgG depletion	NO	Day 14	2700	Depleted	33.9407	35.1812
M	IgG depletion	NO	Day 14	8100	Depleted	2.30665	1.5313
M	IgG depletion	NO	Day 14	24300	Depleted	-6.06707	-5.29172
M	IgG depletion	NO	Day 14	72900	Depleted	8.04419	12.5412
M	IgG depletion	NO	Day 28	100	Undepleted	95.3849	95.6054
M	IgG depletion	NO	Day 28	300	Undepleted	86.5809	88.0066
M	IgG depletion	NO	Day 28	900	Undepleted	59.1402	57.8174
M	IgG depletion	NO	Day 28	2700	Undepleted	15.0468	15.6348
M	IgG depletion	NO	Day 28	8100	Undepleted	-5.23608	-3.47235
M	IgG depletion	NO	Day 28	24300	Undepleted	-10.0863	-9.64542
M	IgG depletion	NO	Day 28	72900	Undepleted	-2.73746	-0.973728
M	IgG depletion	NO	Day 14	100	Undepleted	95.2394	94.7432
M	IgG depletion	NO	Day 14	300	Undepleted	89.6259	89.75
M	IgG depletion	NO	Day 14	900	Undepleted	73.4832	73.4832
M	IgG depletion	NO	Day 14	2700	Undepleted	38.2826	41.6941
M	IgG depletion	NO	Day 14	8100	Undepleted	2.46172	5.87323
M	IgG depletion	NO	Day 14	24300	Undepleted	-8.08296	-3.8961
M	IgG depletion	NO	Day 14	72900	Undepleted	7.26885	11.4557
M	IgM depletion	NO	Day 28	25	Depleted	94.4526	92.4264
M	IgM depletion	NO	Day 28	75	Depleted	77.3381	67.8957
M	IgM depletion	NO	Day 28	225	Depleted	40.3552	22.0605
M	IgM depletion	NO	Day 28	675	Depleted	-1.54564	-14.9224
M	IgM depletion	NO	Day 28	2025	Depleted	-17.283	-22.0043
M	IgM depletion	NO	Day 28	6075	Depleted	-8.23404	-24.3649
M	IgM depletion	NO	Day 28	18225	Depleted	-8.82419	-20.2338
M	IgM depletion	NO	Day 28	25	Undepleted	99.6852	99.3902
M	IgM depletion	NO	Day 28	75	Undepleted	99.2721	99.0951
M	IgM depletion	NO	Day 28	225	Undepleted	98.4263	97.9148
M	IgM depletion	NO	Day 28	675	Undepleted	93.587	93.0559
M	IgM depletion	NO	Day 28	2025	Undepleted	72.0268	69.6661
M	IgM depletion	NO	Day 28	6075	Undepleted	27.3718	21.0769
M	IgM depletion	NO	Day 28	18225	Undepleted	0.618255	0.421538
F	IgG depletion	YES	Day 28	100	Depleted	97.3011	97.6636
F	IgG depletion	YES	Day 28	300	Depleted	92.0645	92.2659
F	IgG depletion	YES	Day 28	900	Depleted	68.9023	68.137
F	IgG depletion	YES	Day 28	2700	Depleted	24.2699	19.0332
F	IgG depletion	YES	Day 28	8100	Depleted	3.72608	-1.91339
F	IgG depletion	YES	Day 28	24300	Depleted	-11.5811	-22.4572
F	IgG depletion	YES	Day 28	72900	Depleted	-0.302115	-13.998
F	IgG depletion	YES	Day 28	100	Undepleted	98.7513	98.6707
F	IgG depletion	YES	Day 28	300	Undepleted	96.576	96.7372
F	IgG depletion	YES	Day 28	900	Undepleted	81.2689	80.9466
F	IgG depletion	YES	Day 28	2700	Undepleted	39.577	39.577
F	IgG depletion	YES	Day 28	8100	Undepleted	-3.52467	-1.10775
F	IgG depletion	YES	Day 28	24300	Undepleted	-11.5811	-10.7754
F	IgG depletion	YES	Day 28	72900	Undepleted	-1.91339	-1.10775
F	IgM depletion	NO	Day 28	25	Depleted	93.4608	91.7802
F	IgM depletion	NO	Day 28	75	Depleted	73.9496	67.961
F	IgM depletion	NO	Day 28	225	Depleted	23.3362	18.5067
F	IgM depletion	NO	Day 28	675	Depleted	0.540906	-1.77726
F	IgM depletion	NO	Day 28	2025	Depleted	-12.0158	-15.1067
F	IgM depletion	NO	Day 28	6075	Depleted	-6.60678	-11.8227
F	IgM depletion	NO	Day 28	18225	Depleted	-1.00454	-16.6522
F	IgM depletion	NO	Day 28	25	Undepleted	99.8358	99.8937
F	IgM depletion	NO	Day 28	75	Undepleted	99.3142	99.4301
F	IgM depletion	NO	Day 28	225	Undepleted	96.7256	96.5517
F	IgM depletion	NO	Day 28	675	Undepleted	84.9995	85.3666
F	IgM depletion	NO	Day 28	2025	Undepleted	40.9157	43.6202
F	IgM depletion	NO	Day 28	6075	Undepleted	-1.00454	7.30223
F	IgM depletion	NO	Day 28	18225	Undepleted	-11.0499	-2.3568
F	IgG depletion	YES	Day 28	100	Depleted	96.5358	96.8177
F	IgG depletion	YES	Day 28	300	Depleted	92.5881	91.5005
F	IgG depletion	YES	Day 28	900	Depleted	84.4914	82.6385
F	IgG depletion	YES	Day 28	2700	Depleted	54.4814	54.8842
F	IgG depletion	YES	Day 28	8100	Depleted	13.7966	20.6445
F	IgG depletion	YES	Day 28	24300	Depleted	-14.4008	-2.71903
F	IgG depletion	YES	Day 28	72900	Depleted	-5.13595	3.72608
F	IgG depletion	YES	Day 28	100	Undepleted	96.3746	97.4622
F	IgG depletion	YES	Day 28	300	Undepleted	94.7231	94.9648
F	IgG depletion	YES	Day 28	900	Undepleted	86.8278	85.9013
F	IgG depletion	YES	Day 28	2700	Undepleted	60.282	59.7986
F	IgG depletion	YES	Day 28	8100	Undepleted	17.0191	16.2135
F	IgG depletion	YES	Day 28	24300	Undepleted	-6.74723	-4.73313
F	IgG depletion	YES	Day 28	72900	Undepleted	-4.73313	-0.302115
F	IgG depletion	YES	Day 28	100	Depleted	87.6769	87.8776
F	IgG depletion	YES	Day 28	300	Depleted	65.3588	66.1214
F	IgG depletion	YES	Day 28	900	Depleted	26.9443	26.1415
F	IgG depletion	YES	Day 28	2700	Depleted	8.07827	0.0501756
F	IgG depletion	YES	Day 28	8100	Depleted	-14.4004	-12.7948
F	IgG depletion	YES	Day 28	24300	Depleted	-2.35825	-4.36528
F	IgG depletion	YES	Day 28	72900	Depleted	6.47265	-3.16106
F	IgG depletion	YES	Day 28	100	Undepleted	95.1029	93.8986
F	IgG depletion	YES	Day 28	300	Undepleted	77.3608	77.722
F	IgG depletion	YES	Day 28	900	Undepleted	45.8103	42.1977
F	IgG depletion	YES	Day 28	2700	Undepleted	16.5078	4.06422
F	IgG depletion	YES	Day 28	8100	Undepleted	2.86001	-4.76668
F	IgG depletion	YES	Day 28	24300	Undepleted	7.67687	-9.18214
F	IgG depletion	YES	Day 28	72900	Undepleted	5.26844	-5.56949
F	IgG depletion	YES	Day 28	100	Depleted	97.3106	98.2338
F	IgG depletion	YES	Day 28	300	Depleted	94.3803	95.3437
F	IgG depletion	YES	Day 28	900	Depleted	88.6804	88.6804
F	IgG depletion	YES	Day 28	2700	Depleted	58.6553	59.8595
F	IgG depletion	YES	Day 28	8100	Depleted	18.5148	19.3176
F	IgG depletion	YES	Day 28	24300	Depleted	1.25439	-1.55544
F	IgG depletion	YES	Day 28	72900	Depleted	0.852985	0.451581
F	IgG depletion	YES	Day 28	100	Undepleted	98.1535	98.0733
F	IgG depletion	YES	Day 28	300	Undepleted	96.6683	96.2268
F	IgG depletion	YES	Day 28	900	Undepleted	91.4902	90.3663
F	IgG depletion	YES	Day 28	2700	Undepleted	68.851	68.3292
F	IgG depletion	YES	Day 28	8100	Undepleted	24.5359	31.7612
F	IgG depletion	YES	Day 28	24300	Undepleted	1.25439	8.47968
F	IgG depletion	YES	Day 28	72900	Undepleted	-5.16809	5.66984
F	IgG depletion	YES	Day 28	100	Depleted	98.4747	98.2338
F	IgG depletion	YES	Day 28	300	Depleted	95.9057	96.2268
F	IgG depletion	YES	Day 28	900	Depleted	93.4972	92.012
F	IgG depletion	YES	Day 28	2700	Depleted	83.5825	81.8565
F	IgG depletion	YES	Day 28	8100	Depleted	55.8455	57.8525
F	IgG depletion	YES	Day 28	24300	Depleted	24.9373	29.7541
F	IgG depletion	YES	Day 28	72900	Depleted	8.88108	17.3106
F	IgG depletion	YES	Day 28	100	Undepleted	98.9563	99.2373
F	IgG depletion	YES	Day 28	300	Undepleted	97.5514	97.6719
F	IgG depletion	YES	Day 28	900	Undepleted	94.7416	92.3733
F	IgG depletion	YES	Day 28	2700	Undepleted	82.3382	84.1846
F	IgG depletion	YES	Day 28	8100	Undepleted	58.2539	57.0497
F	IgG depletion	YES	Day 28	24300	Undepleted	23.3317	21.726
F	IgG depletion	YES	Day 28	72900	Undepleted	10.0853	6.47265
F	IgM depletion	YES	Day 28	25	Depleted	99.705	99.8608
F	IgM depletion	YES	Day 28	75	Depleted	98.3244	98.4357
F	IgM depletion	YES	Day 28	225	Depleted	85.6768	85.5655
F	IgM depletion	YES	Day 28	675	Depleted	40.8757	49.5598
F	IgM depletion	YES	Day 28	2025	Depleted	-5.21682	-1.20878
F	IgM depletion	YES	Day 28	6075	Depleted	-17.241	-17.241
F	IgM depletion	YES	Day 28	18225	Depleted	-19.245	-22.8077
F	IgM depletion	YES	Day 28	25	Undepleted	99.9054	99.9054
F	IgM depletion	YES	Day 28	75	Undepleted	99.4155	99.0592
F	IgM depletion	YES	Day 28	225	Undepleted	98.458	98.6362
F	IgM depletion	YES	Day 28	675	Undepleted	95.1402	96.2759
F	IgM depletion	YES	Day 28	2025	Undepleted	88.2598	89.7962
F	IgM depletion	YES	Day 28	6075	Undepleted	66.26	69.3774
F	IgM depletion	YES	Day 28	18225	Undepleted	23.9529	29.5196
F	IgG depletion	YES	Day 28	100	Depleted	97.7436	97.975
F	IgG depletion	YES	Day 28	300	Depleted	90.9167	89.7885
F	IgG depletion	YES	Day 28	900	Depleted	66.0098	67.3115
F	IgG depletion	YES	Day 28	2700	Depleted	30.7178	28.9821
F	IgG depletion	YES	Day 28	8100	Depleted	6.99693	6.41837
F	IgG depletion	YES	Day 28	24300	Depleted	-2.25999	-1.39215
F	IgG depletion	YES	Day 28	72900	Depleted	6.85229	4.53806
F	IgG depletion	YES	Day 28	100	Undepleted	98.8573	98.9441
F	IgG depletion	YES	Day 28	300	Undepleted	94.981	94.9232
F	IgG depletion	YES	Day 28	900	Undepleted	77.0024	79.1719
F	IgG depletion	YES	Day 28	2700	Undepleted	41.9996	40.8425
F	IgG depletion	YES	Day 28	8100	Undepleted	24.6429	8.15404
F	IgG depletion	YES	Day 28	24300	Undepleted	0.922076	-2.11535
F	IgG depletion	YES	Day 28	72900	Undepleted	21.0269	4.24878
M	IgG depletion	NO	Day 14	100	Depleted	96.5753	96.7834
M	IgG depletion	NO	Day 14	300	Depleted	89.5339	89.1338
M	IgG depletion	NO	Day 14	900	Depleted	65.2731	66.8734
M	IgG depletion	NO	Day 14	2700	Depleted	23.8248	27.1854
M	IgG depletion	NO	Day 14	8100	Depleted	-3.06061	-1.78036
M	IgG depletion	NO	Day 14	24300	Depleted	-11.8624	-7.70154
M	IgG depletion	NO	Day 14	72900	Depleted	3.0206	4.46089
M	IgG depletion	NO	Day 14	100	Undepleted	96.7674	96.8154
M	IgG depletion	NO	Day 14	300	Undepleted	92.4145	92.0784
M	IgG depletion	NO	Day 14	900	Undepleted	73.4347	73.9148
M	IgG depletion	NO	Day 14	2700	Undepleted	43.9888	39.1878
M	IgG depletion	NO	Day 14	8100	Undepleted	15.6631	4.14083
M	IgG depletion	NO	Day 14	24300	Undepleted	4.46089	-4.18084
M	IgG depletion	NO	Day 14	72900	Undepleted	14.5429	3.9808
F	IgG depletion	NO	Day 14	100	Depleted	95.199	95.7592
F	IgG depletion	NO	Day 14	300	Depleted	89.1978	88.3977
F	IgG depletion	NO	Day 14	900	Depleted	73.2747	73.9148
F	IgG depletion	NO	Day 14	2700	Depleted	43.5087	44.949
F	IgG depletion	NO	Day 14	8100	Depleted	7.0214	11.0222
F	IgG depletion	NO	Day 14	24300	Depleted	-9.94199	-3.70074
F	IgG depletion	NO	Day 14	72900	Depleted	1.10022	3.34067
F	IgG depletion	NO	Day 14	100	Undepleted	94.4149	93.4067
F	IgG depletion	NO	Day 14	300	Undepleted	88.1896	88.9258
F	IgG depletion	NO	Day 14	900	Undepleted	76.4753	75.9952
F	IgG depletion	NO	Day 14	2700	Undepleted	47.6695	47.8296
F	IgG depletion	NO	Day 14	8100	Undepleted	7.82156	8.78176
F	IgG depletion	NO	Day 14	24300	Undepleted	-7.70154	-0.820164
F	IgG depletion	NO	Day 14	72900	Undepleted	1.10022	6.22124
F	IgM depletion	NO	Day 28	25	Depleted	95.3968	96.223
F	IgM depletion	NO	Day 28	75	Depleted	79.1086	81.1151
F	IgM depletion	NO	Day 28	225	Depleted	26.3883	44.8797
F	IgM depletion	NO	Day 28	675	Depleted	-16.6929	8.29024
F	IgM depletion	NO	Day 28	2025	Depleted	-27.5124	-6.85701
F	IgM depletion	NO	Day 28	6075	Depleted	-36.3647	-12.9553
F	IgM depletion	NO	Day 28	18225	Depleted	-31.8402	-21.6108
F	IgM depletion	NO	Day 28	25	Undepleted	99.6262	99.4099
F	IgM depletion	NO	Day 28	75	Undepleted	98.7607	98.3869
F	IgM depletion	NO	Day 28	225	Undepleted	96.2034	96.9115
F	IgM depletion	NO	Day 28	675	Undepleted	88.9248	88.6691
F	IgM depletion	NO	Day 28	2025	Undepleted	52.1583	54.5189
F	IgM depletion	NO	Day 28	6075	Undepleted	-8.62747	-13.152
F	IgM depletion	NO	Day 28	18225	Undepleted	-37.9384	-33.0205
F	IgG depletion	NA	Day 14	100	Depleted	97.0234	96.8474
F	IgG depletion	NA	Day 14	300	Depleted	93.8388	94.3189
F	IgG depletion	NA	Day 14	900	Depleted	89.1338	89.6299
F	IgG depletion	NA	Day 14	2700	Depleted	77.7556	78.0756
F	IgG depletion	NA	Day 14	8100	Depleted	49.2699	50.7101
F	IgG depletion	NA	Day 14	24300	Depleted	17.5835	26.5453
F	IgG depletion	NA	Day 14	72900	Depleted	10.222	18.0636
F	IgG depletion	NA	Day 14	100	Undepleted	96.5273	96.6553
F	IgG depletion	NA	Day 14	300	Undepleted	94.4789	94.5909
F	IgG depletion	NA	Day 14	900	Undepleted	89.2298	89.4059
F	IgG depletion	NA	Day 14	2700	Undepleted	77.9156	76.9554
F	IgG depletion	NA	Day 14	8100	Undepleted	50.3901	54.0708
F	IgG depletion	NA	Day 14	24300	Undepleted	23.1846	20.144
F	IgG depletion	NA	Day 14	72900	Undepleted	5.42108	11.0222
F	IgG depletion	YES	Day 28	100	Depleted	98.7272	98.6982
F	IgG depletion	YES	Day 28	300	Depleted	95.2558	94.605
F	IgG depletion	YES	Day 28	900	Depleted	79.8951	81.6308
F	IgG depletion	YES	Day 28	2700	Depleted	44.6031	46.4835
F	IgG depletion	YES	Day 28	8100	Depleted	10.6129	10.6129
F	IgG depletion	YES	Day 28	24300	Depleted	-2.83855	-2.11535
F	IgG depletion	YES	Day 28	72900	Depleted	3.9595	3.2363
F	IgG depletion	YES	Day 28	100	Undepleted	99.2913	99.1756
F	IgG depletion	YES	Day 28	300	Undepleted	96.8758	96.7745
F	IgG depletion	YES	Day 28	900	Undepleted	85.1022	85.1022
F	IgG depletion	YES	Day 28	2700	Undepleted	50.0994	52.9922
F	IgG depletion	YES	Day 28	8100	Undepleted	15.2414	16.1092
F	IgG depletion	YES	Day 28	24300	Undepleted	-2.98319	-0.524317
F	IgG depletion	YES	Day 28	72900	Undepleted	1.35599	1.93455
F	IgM depletion	YES	Day 28	25	Depleted	99.477	99.3692
F	IgM depletion	YES	Day 28	75	Depleted	97.7732	97.3203
F	IgM depletion	YES	Day 28	225	Depleted	85.4368	87.2268
F	IgM depletion	YES	Day 28	675	Depleted	50.2823	47.0472
F	IgM depletion	YES	Day 28	2025	Depleted	5.63827	0.893497
F	IgM depletion	YES	Day 28	6075	Depleted	-16.1446	-20.0267
F	IgM depletion	YES	Day 28	18225	Depleted	-12.2625	-9.45874
F	IgM depletion	YES	Day 28	25	Undepleted	100.189	100.34
F	IgM depletion	YES	Day 28	75	Undepleted	100.189	100.253
F	IgM depletion	YES	Day 28	225	Undepleted	100.059	99.7574
F	IgM depletion	YES	Day 28	675	Undepleted	99.2182	98.5065
F	IgM depletion	YES	Day 28	2025	Undepleted	89.5992	88.6719
F	IgM depletion	YES	Day 28	6075	Undepleted	40.5771	35.401
F	IgM depletion	YES	Day 28	18225	Undepleted	8.442	-1.47889
M	IgG depletion	YES	Day 28	100	Depleted	98.1197	97.7581
M	IgG depletion	YES	Day 28	300	Depleted	92.5945	91.5531
M	IgG depletion	YES	Day 28	900	Depleted	74.2542	72.0846
M	IgG depletion	YES	Day 28	2700	Depleted	34.0445	33.6106
M	IgG depletion	YES	Day 28	8100	Depleted	5.40589	6.56301
M	IgG depletion	YES	Day 28	24300	Depleted	-2.25999	0.488158
M	IgG depletion	YES	Day 28	72900	Depleted	1.78991	3.09167
M	IgG depletion	YES	Day 14	100	Depleted	97.2264	97.5328
M	IgG depletion	YES	Day 14	300	Depleted	94.4366	94.4205
M	IgG depletion	YES	Day 14	900	Depleted	85.7932	85.8416
M	IgG depletion	YES	Day 14	2700	Depleted	59.0405	61.4594
M	IgG depletion	YES	Day 14	8100	Depleted	12.437	25.6601
M	IgG depletion	YES	Day 14	24300	Depleted	-9.01028	3.40657
M	IgG depletion	YES	Day 14	72900	Depleted	-3.36626	2.27777
M	IgG depletion	YES	Day 28	100	Undepleted	98.7561	98.9152
M	IgG depletion	YES	Day 28	300	Undepleted	95.5451	95.791
M	IgG depletion	YES	Day 28	900	Undepleted	81.9201	83.0772
M	IgG depletion	YES	Day 28	2700	Undepleted	45.1817	46.7727
M	IgG depletion	YES	Day 28	8100	Undepleted	8.29868	12.3486
M	IgG depletion	YES	Day 28	24300	Undepleted	-0.235039	5.11662
M	IgG depletion	YES	Day 28	72900	Undepleted	5.55053	8.58796
M	IgG depletion	YES	Day 14	100	Undepleted	98.3552	97.9682
M	IgG depletion	YES	Day 14	300	Undepleted	95.9041	95.7589
M	IgG depletion	YES	Day 14	900	Undepleted	87.8895	88.6636
M	IgG depletion	YES	Day 14	2700	Undepleted	64.5233	64.8458
M	IgG depletion	YES	Day 14	8100	Undepleted	14.3721	19.3711
M	IgG depletion	YES	Day 14	24300	Undepleted	-6.10764	-4.49506
M	IgG depletion	YES	Day 14	72900	Undepleted	5.9867	1.63274
M	IgG depletion	YES	Day 28	100	Depleted	95.711	95.8175
M	IgG depletion	YES	Day 28	300	Depleted	88.654	89.8403
M	IgG depletion	YES	Day 28	900	Depleted	71.4068	70.6464
M	IgG depletion	YES	Day 28	2700	Depleted	30.4943	33.8403
M	IgG depletion	YES	Day 28	8100	Depleted	4.63878	4.79087
M	IgG depletion	YES	Day 28	24300	Depleted	-4.79087	-2.6616
M	IgG depletion	YES	Day 28	72900	Depleted	-1.29278	1.29278
M	IgG depletion	YES	Day 14	100	Depleted	93.7669	94.3061
M	IgG depletion	YES	Day 14	300	Depleted	85.9635	86.7407
M	IgG depletion	YES	Day 14	900	Depleted	65.5829	68.4377
M	IgG depletion	YES	Day 14	2700	Depleted	21.3323	26.5662
M	IgG depletion	YES	Day 14	8100	Depleted	-8.64393	-7.21649
M	IgG depletion	YES	Day 14	24300	Depleted	-14.0365	-17.6844
M	IgG depletion	YES	Day 14	72900	Depleted	-0.0793021	0.237906
M	IgG depletion	YES	Day 28	100	Undepleted	97.3232	97.5513
M	IgG depletion	YES	Day 28	300	Undepleted	92.0304	92.0304
M	IgG depletion	YES	Day 28	900	Undepleted	76.2738	76.73
M	IgG depletion	YES	Day 28	2700	Undepleted	36.1217	38.251
M	IgG depletion	YES	Day 28	8100	Undepleted	8.74525	7.8327
M	IgG depletion	YES	Day 28	24300	Undepleted	-1.74905	-0.0760456
M	IgG depletion	YES	Day 28	72900	Undepleted	0.836502	1.59696
M	IgG depletion	YES	Day 14	100	Undepleted	94.1158	94.8295
M	IgG depletion	YES	Day 14	300	Undepleted	87.0262	87.2641
M	IgG depletion	YES	Day 14	900	Undepleted	68.2791	67.1689
M	IgG depletion	YES	Day 14	2700	Undepleted	33.5448	23.5527
M	IgG depletion	YES	Day 14	8100	Undepleted	8.16812	-7.05789
M	IgG depletion	YES	Day 14	24300	Undepleted	-1.34814	-14.0365
M	IgG depletion	YES	Day 14	72900	Undepleted	2.61697	2.45837
F	IgG depletion	YES	Day 28	100	Depleted	85.1863	84.9125
F	IgG depletion	YES	Day 28	300	Depleted	52.8517	53.1559
F	IgG depletion	YES	Day 28	900	Depleted	20.9125	19.5437
F	IgG depletion	YES	Day 28	2700	Depleted	2.05323	1.59696
F	IgG depletion	YES	Day 28	8100	Depleted	-1.74905	0.532319
F	IgG depletion	YES	Day 28	24300	Depleted	-5.55133	-1.59696
F	IgG depletion	YES	Day 28	72900	Depleted	-5.39924	0.228137
F	IgG depletion	YES	Day 14	100	Depleted	90.7692	90.0397
F	IgG depletion	YES	Day 14	300	Depleted	76.2094	75.8921
F	IgG depletion	YES	Day 14	900	Depleted	37.9857	37.9857
F	IgG depletion	YES	Day 14	2700	Depleted	0.0793021	2.14116
F	IgG depletion	YES	Day 14	8100	Depleted	-14.9881	-8.80254
F	IgG depletion	YES	Day 14	24300	Depleted	-20.6979	-17.843
F	IgG depletion	YES	Day 14	72900	Depleted	1.50674	-0.0793021
F	IgG depletion	YES	Day 28	100	Undepleted	91.2243	91.2395
F	IgG depletion	YES	Day 28	300	Undepleted	68.6692	69.5817
F	IgG depletion	YES	Day 28	900	Undepleted	32.0152	32.4715
F	IgG depletion	YES	Day 28	2700	Undepleted	4.94297	6.31179
F	IgG depletion	YES	Day 28	8100	Undepleted	1.29278	-2.50951
F	IgG depletion	YES	Day 28	24300	Undepleted	-5.70342	-5.85551
F	IgG depletion	YES	Day 28	72900	Undepleted	-3.57414	-7.37643
F	IgG depletion	YES	Day 14	100	Undepleted	92.1332	91.6257
F	IgG depletion	YES	Day 14	300	Undepleted	79.2228	79.6987
F	IgG depletion	YES	Day 14	900	Undepleted	44.1713	46.3918
F	IgG depletion	YES	Day 14	2700	Undepleted	0.396511	3.5686
F	IgG depletion	YES	Day 14	8100	Undepleted	-14.5123	-11.3402
F	IgG depletion	YES	Day 14	24300	Undepleted	-22.9183	-12.7676
F	IgG depletion	YES	Day 14	72900	Undepleted	-2.14116	-4.67883
F	IgG depletion	YES	Day 28	100	Depleted	94.7224	94.9658
F	IgG depletion	YES	Day 28	300	Depleted	78.5551	77.3384
F	IgG depletion	YES	Day 28	900	Depleted	41.4449	40.6844
F	IgG depletion	YES	Day 28	2700	Depleted	11.4829	12.2433
F	IgG depletion	YES	Day 28	8100	Depleted	0.532319	2.81369
F	IgG depletion	YES	Day 28	24300	Depleted	-4.3346	-3.87833
F	IgG depletion	YES	Day 28	72900	Depleted	-0.228137	2.81369
F	IgG depletion	YES	Day 14	100	Depleted	94.9405	94.7661
F	IgG depletion	YES	Day 14	300	Depleted	87.5496	87.042
F	IgG depletion	YES	Day 14	900	Depleted	63.3624	64.314
F	IgG depletion	YES	Day 14	2700	Depleted	26.8834	31.4829
F	IgG depletion	YES	Day 14	8100	Depleted	3.7272	13.4021
F	IgG depletion	YES	Day 14	24300	Depleted	-1.98255	8.00952
F	IgG depletion	YES	Day 14	72900	Depleted	6.89929	11.3402
F	IgG depletion	YES	Day 28	100	Undepleted	96.6844	97.0798
F	IgG depletion	YES	Day 28	300	Undepleted	87.6198	88.3802
F	IgG depletion	YES	Day 28	900	Undepleted	60.4563	59.6958
F	IgG depletion	YES	Day 28	2700	Undepleted	20.4563	21.673
F	IgG depletion	YES	Day 28	8100	Undepleted	7.8327	8.74525
F	IgG depletion	YES	Day 28	24300	Undepleted	-2.6616	1.90114
F	IgG depletion	YES	Day 28	72900	Undepleted	-0.532319	5.70342
F	IgG depletion	YES	Day 14	100	Undepleted	96.0508	96.0349
F	IgG depletion	YES	Day 14	300	Undepleted	88.406	89.881
F	IgG depletion	YES	Day 14	900	Undepleted	64.4726	67.1689
F	IgG depletion	YES	Day 14	2700	Undepleted	17.2086	21.4909
F	IgG depletion	YES	Day 14	8100	Undepleted	-5.94766	-4.83743
F	IgG depletion	YES	Day 14	24300	Undepleted	-13.5607	-7.05789
F	IgG depletion	YES	Day 14	72900	Undepleted	-0.872324	-2.29976
F	IgG depletion	YES	Day 28	100	Depleted	93.6037	92.7125
F	IgG depletion	YES	Day 28	300	Depleted	73.5524	73.9836
F	IgG depletion	YES	Day 28	900	Depleted	24.9692	30.5749
F	IgG depletion	YES	Day 28	2700	Depleted	-2.19713	4.41478
F	IgG depletion	YES	Day 28	8100	Depleted	-9.24025	-5.64682
F	IgG depletion	YES	Day 28	24300	Depleted	-9.67146	-3.20329
F	IgG depletion	YES	Day 28	72900	Depleted	1.10883	0.821355
F	IgG depletion	YES	Day 14	100	Depleted	94.8244	95.3935
F	IgG depletion	YES	Day 14	300	Depleted	85.558	87.4611
F	IgG depletion	YES	Day 14	900	Depleted	64.0729	63.3615
F	IgG depletion	YES	Day 14	2700	Depleted	20.3201	21.0316
F	IgG depletion	YES	Day 14	8100	Depleted	-1.37839	-1.55625
F	IgG depletion	YES	Day 14	24300	Depleted	-9.5598	-4.75767
F	IgG depletion	YES	Day 14	72900	Depleted	3.42374	2.53446
F	IgG depletion	YES	Day 28	100	Undepleted	96.0472	96.4497
F	IgG depletion	YES	Day 28	300	Undepleted	85.4825	86.4025
F	IgG depletion	YES	Day 28	900	Undepleted	52.9979	51.5606
F	IgG depletion	YES	Day 28	2700	Undepleted	12.1766	9.8768
F	IgG depletion	YES	Day 28	8100	Undepleted	1.25257	-0.903491
F	IgG depletion	YES	Day 28	24300	Undepleted	-0.472279	-7.94661
F	IgG depletion	YES	Day 28	72900	Undepleted	9.44559	1.97125
F	IgG depletion	YES	Day 14	100	Undepleted	96.0516	96.1049
F	IgG depletion	YES	Day 14	300	Undepleted	88.3682	90.1645
F	IgG depletion	YES	Day 14	900	Undepleted	69.7643	71.7208
F	IgG depletion	YES	Day 14	2700	Undepleted	36.3273	35.0823
F	IgG depletion	YES	Day 14	8100	Undepleted	12.6723	6.0916
F	IgG depletion	YES	Day 14	24300	Undepleted	11.0716	-1.55625
F	IgG depletion	YES	Day 14	72900	Undepleted	15.8737	6.26945
M	IgG depletion	YES	Day 28	100	Depleted	97.1817	97.1817
M	IgG depletion	YES	Day 28	300	Depleted	90.6485	89.3675
M	IgG depletion	YES	Day 28	900	Depleted	65.3483	63.2986
M	IgG depletion	YES	Day 28	2700	Depleted	23.779	23.779
M	IgG depletion	YES	Day 28	8100	Depleted	-2.48199	-11.4492
M	IgG depletion	YES	Day 28	24300	Depleted	-9.52762	-9.52762
M	IgG depletion	YES	Day 28	72900	Depleted	3.92314	0.080064
M	IgG depletion	YES	Day 14	100	Depleted	96.8875	96.9053
M	IgG depletion	YES	Day 14	300	Depleted	90.5558	91.7119
M	IgG depletion	YES	Day 14	900	Depleted	74.2108	74.9222
M	IgG depletion	YES	Day 14	2700	Depleted	37.2165	40.2401
M	IgG depletion	YES	Day 14	8100	Depleted	3.77946	3.24589
M	IgG depletion	YES	Day 14	24300	Depleted	-9.5598	-8.31481
M	IgG depletion	YES	Day 14	72900	Depleted	-1.55625	-4.75767
M	IgG depletion	YES	Day 28	100	Undepleted	98.5268	97.9504
M	IgG depletion	YES	Day 28	300	Undepleted	92.8263	93.4027
M	IgG depletion	YES	Day 28	900	Undepleted	74.3155	74.956
M	IgG depletion	YES	Day 28	2700	Undepleted	36.6533	34.6677
M	IgG depletion	YES	Day 28	8100	Undepleted	14.8118	13.5308
M	IgG depletion	YES	Day 28	24300	Undepleted	12.8903	-12.7302
M	IgG depletion	YES	Day 28	72900	Undepleted	14.1713	4.56365
M	IgG depletion	YES	Day 14	100	Undepleted	97.4566	97.7234
M	IgG depletion	YES	Day 14	300	Undepleted	93.4015	92.5122
M	IgG depletion	YES	Day 14	900	Undepleted	80.7915	81.5029
M	IgG depletion	YES	Day 14	2700	Undepleted	45.9315	51.2672
M	IgG depletion	YES	Day 14	8100	Undepleted	6.98088	10.0044
M	IgG depletion	YES	Day 14	24300	Undepleted	-7.24767	-7.42552
M	IgG depletion	YES	Day 14	72900	Undepleted	-5.4691	-5.82481
F	IgG depletion	NO	Day 14	100	Depleted	89.9806	90.2389
F	IgG depletion	NO	Day 14	300	Depleted	65.7413	65.397
F	IgG depletion	NO	Day 14	900	Depleted	23.5636	22.7028
F	IgG depletion	NO	Day 14	2700	Depleted	-2.94814	-6.90768
F	IgG depletion	NO	Day 14	8100	Depleted	-15.1711	-13.966
F	IgG depletion	NO	Day 14	24300	Depleted	-10.8672	-11.5558
F	IgG depletion	NO	Day 14	72900	Depleted	5.31526	2.21648
F	IgG depletion	NO	Day 14	100	Undepleted	87.9664	89.0854
F	IgG depletion	NO	Day 14	300	Undepleted	72.2832	69.3566
F	IgG depletion	NO	Day 14	900	Undepleted	35.9587	31.3105
F	IgG depletion	NO	Day 14	2700	Undepleted	13.5787	0.322789
F	IgG depletion	NO	Day 14	8100	Undepleted	-1.2266	-12.2445
F	IgG depletion	NO	Day 14	24300	Undepleted	1.01141	-11.0394
F	IgG depletion	NO	Day 14	72900	Undepleted	14.0951	7.72541
F	IgM depletion	NO	Day 28	25	Depleted	94.344	93.2872
F	IgM depletion	NO	Day 28	75	Depleted	81.0155	80.9077
F	IgM depletion	NO	Day 28	225	Depleted	44.6748	44.8905
F	IgM depletion	NO	Day 28	675	Depleted	5.20693	2.83454
F	IgM depletion	NO	Day 28	2025	Depleted	-24.3401	-21.752
F	IgM depletion	NO	Day 28	6075	Depleted	-31.6729	-23.6931
F	IgM depletion	NO	Day 28	18225	Depleted	-24.9871	-21.5364
F	IgM depletion	NO	Day 28	25	Undepleted	100.275	99.7142
F	IgM depletion	NO	Day 28	75	Undepleted	99.1751	99.2182
F	IgM depletion	NO	Day 28	225	Undepleted	97.234	96.5439
F	IgM depletion	NO	Day 28	675	Undepleted	76.8099	78.751
F	IgM depletion	NO	Day 28	2025	Undepleted	14.6965	19.2256
F	IgM depletion	NO	Day 28	6075	Undepleted	-2.55725	-2.55725
F	IgM depletion	NO	Day 28	18225	Undepleted	-23.9087	6.71663
M	IgG depletion	NO	Day 14	100	Depleted	89.7913	91.6505
M	IgG depletion	NO	Day 14	300	Depleted	81.0631	81.5795
M	IgG depletion	NO	Day 14	900	Depleted	63.5033	64.0198
M	IgG depletion	NO	Day 14	2700	Depleted	29.7611	28.0396
M	IgG depletion	NO	Day 14	8100	Depleted	-2.60383	-3.12029
M	IgG depletion	NO	Day 14	24300	Depleted	-13.6217	-12.7609
M	IgG depletion	NO	Day 14	72900	Depleted	7.89757	6.17603
M	IgG depletion	NO	Day 14	100	Undepleted	90.1872	90.8586
M	IgG depletion	NO	Day 14	300	Undepleted	82.6124	82.4403
M	IgG depletion	NO	Day 14	900	Undepleted	68.1515	66.2578
M	IgG depletion	NO	Day 14	2700	Undepleted	35.0979	35.7865
M	IgG depletion	NO	Day 14	8100	Undepleted	2.9051	0.839251
M	IgG depletion	NO	Day 14	24300	Undepleted	-10.1786	-10.1786
M	IgG depletion	NO	Day 14	72900	Undepleted	4.97095	1.52787
M	IgM depletion	NO	Day 28	25	Depleted	95.7404	96.3779
M	IgM depletion	NO	Day 28	75	Depleted	82.5268	84.8063
M	IgM depletion	NO	Day 28	225	Depleted	55.0179	57.1429
M	IgM depletion	NO	Day 28	675	Depleted	14.4499	20.0522
M	IgM depletion	NO	Day 28	2025	Depleted	4.79088	11.1659
M	IgM depletion	NO	Day 28	6075	Depleted	-0.03864	0.734087
M	IgM depletion	NO	Day 28	18225	Depleted	3.6318	-16.0726
M	IgM depletion	NO	Day 28	25	Undepleted	99.3915	99.4688
M	IgM depletion	NO	Day 28	75	Undepleted	98.4835	98.7154
M	IgM depletion	NO	Day 28	225	Undepleted	96.5904	96.8608
M	IgM depletion	NO	Day 28	675	Undepleted	90.0415	90.8722
M	IgM depletion	NO	Day 28	2025	Undepleted	67.5746	69.1201
M	IgM depletion	NO	Day 28	6075	Undepleted	27.0067	27.5862
M	IgM depletion	NO	Day 28	18225	Undepleted	8.46132	8.26813
M	IgG depletion	YES	Day 28	100	Depleted	81.297	82.45
M	IgG depletion	YES	Day 28	300	Depleted	44.0833	43.3147
M	IgG depletion	YES	Day 28	900	Depleted	9.68775	5.84468
M	IgG depletion	YES	Day 28	2700	Depleted	-10.1681	-4.40352
M	IgG depletion	YES	Day 28	8100	Depleted	-19.1353	-13.3707
M	IgG depletion	YES	Day 28	24300	Depleted	-14.6517	-15.9327
M	IgG depletion	YES	Day 28	72900	Depleted	-1.20096	0.080064
M	IgG depletion	YES	Day 14	100	Depleted	90.3957	88.1547
M	IgG depletion	YES	Day 14	300	Depleted	63.8951	52.5122
M	IgG depletion	YES	Day 14	900	Depleted	8.22588	17.2966
M	IgG depletion	YES	Day 14	2700	Depleted	-15.2512	-1.37839
M	IgG depletion	YES	Day 14	8100	Depleted	-18.4526	-10.0934
M	IgG depletion	YES	Day 14	24300	Depleted	-18.2748	-10.2712
M	IgG depletion	YES	Day 14	72900	Depleted	-4.93553	0.933748
M	IgG depletion	YES	Day 28	100	Undepleted	87.7022	86.9976
M	IgG depletion	YES	Day 28	300	Undepleted	60.0961	60.2242
M	IgG depletion	YES	Day 28	900	Undepleted	16.7334	21.217
M	IgG depletion	YES	Day 28	2700	Undepleted	-4.40352	-7.60608
M	IgG depletion	YES	Day 28	8100	Undepleted	-10.8086	-20.4163
M	IgG depletion	YES	Day 28	24300	Undepleted	-6.96557	-11.4492
M	IgG depletion	YES	Day 28	72900	Undepleted	0.720576	-3.1225
M	IgG depletion	YES	Day 14	100	Undepleted	90.0578	90.0578
M	IgG depletion	YES	Day 14	300	Undepleted	67.0965	67.0965
M	IgG depletion	YES	Day 14	900	Undepleted	14.8066	19.0751
M	IgG depletion	YES	Day 14	2700	Undepleted	-11.6941	-4.57981
M	IgG depletion	YES	Day 14	8100	Undepleted	-18.6305	-15.0734
M	IgG depletion	YES	Day 14	24300	Undepleted	-20.5869	-18.4526
M	IgG depletion	YES	Day 14	72900	Undepleted	-8.49266	-6.53624
F	IgG depletion	YES	Day 28	100	Depleted	94.6837	94.8118
F	IgG depletion	YES	Day 28	300	Depleted	87.51	83.795
F	IgG depletion	YES	Day 28	900	Depleted	49.2074	49.0793
F	IgG depletion	YES	Day 28	2700	Depleted	12.8903	14.1713
F	IgG depletion	YES	Day 28	8100	Depleted	-8.88711	3.92314
F	IgG depletion	YES	Day 28	24300	Depleted	-3.1225	6.48519
F	IgG depletion	YES	Day 28	72900	Depleted	10.9688	10.3283
F	IgG depletion	YES	Day 14	100	Depleted	93.3007	92.6886
F	IgG depletion	YES	Day 14	300	Depleted	79.9362	79.5962
F	IgG depletion	YES	Day 14	900	Depleted	44.0595	43.5494
F	IgG depletion	YES	Day 14	2700	Depleted	1.21148	2.74176
F	IgG depletion	YES	Day 14	8100	Depleted	-11.7109	-8.8204
F	IgG depletion	YES	Day 14	24300	Depleted	-12.9012	-12.7311
F	IgG depletion	YES	Day 14	72900	Depleted	-2.18916	1.04145
F	IgG depletion	YES	Day 28	100	Undepleted	96.6693	96.6693
F	IgG depletion	YES	Day 28	300	Undepleted	90.3283	90.5204
F	IgG depletion	YES	Day 28	900	Undepleted	64.2594	62.7862
F	IgG depletion	YES	Day 28	2700	Undepleted	22.498	21.8575
F	IgG depletion	YES	Day 28	8100	Undepleted	-10.1681	-5.68455
F	IgG depletion	YES	Day 28	24300	Undepleted	-3.76301	-10.8086
F	IgG depletion	YES	Day 28	72900	Undepleted	-3.76301	-2.48199
F	IgG depletion	YES	Day 14	100	Undepleted	92.6376	93.1987
F	IgG depletion	YES	Day 14	300	Undepleted	82.1467	83.0648
F	IgG depletion	YES	Day 14	900	Undepleted	51.0308	47.6302
F	IgG depletion	YES	Day 14	2700	Undepleted	18.0446	11.4134
F	IgG depletion	YES	Day 14	8100	Undepleted	2.06164	-6.95005
F	IgG depletion	YES	Day 14	24300	Undepleted	2.23167	-9.16047
F	IgG depletion	YES	Day 14	72900	Undepleted	13.4538	6.31243
M	IgG depletion	NO	Day 14	100	Depleted	93.923	93.0622
M	IgG depletion	NO	Day 14	300	Depleted	78.9972	79.3415
M	IgG depletion	NO	Day 14	900	Depleted	52.1412	51.4526
M	IgG depletion	NO	Day 14	2700	Depleted	10.3077	19.4319
M	IgG depletion	NO	Day 14	8100	Depleted	-5.18614	9.96342
M	IgG depletion	NO	Day 14	24300	Depleted	-13.6217	2.9051
M	IgG depletion	NO	Day 14	72900	Depleted	-4.15322	3.76587
M	IgG depletion	NO	Day 14	100	Undepleted	93.3204	92.4252
M	IgG depletion	NO	Day 14	300	Undepleted	82.096	81.7517
M	IgG depletion	NO	Day 14	900	Undepleted	55.4121	54.207
M	IgG depletion	NO	Day 14	2700	Undepleted	11.8571	13.7508
M	IgG depletion	NO	Day 14	8100	Undepleted	-12.9331	-11.3837
M	IgG depletion	NO	Day 14	24300	Undepleted	-17.7534	-17.7534
M	IgG depletion	NO	Day 14	72900	Undepleted	-0.537981	-3.12029
M	IgM depletion	NO	Day 28	25	Undepleted	99.9226	100.077
M	IgM depletion	NO	Day 28	25	Depleted	92.9746	92.8585
M	IgM depletion	NO	Day 28	75	Undepleted	99.1291	99.342
M	IgM depletion	NO	Day 28	75	Depleted	78.7691	77.2208
M	IgM depletion	NO	Day 28	225	Undepleted	97.9485	97.7937
M	IgM depletion	NO	Day 28	225	Depleted	39.0943	40.0619
M	IgM depletion	NO	Day 28	675	Undepleted	91.9489	92.2392
M	IgM depletion	NO	Day 28	675	Depleted	10.2574	7.74144
M	IgM depletion	NO	Day 28	2025	Undepleted	67.9311	70.8341
M	IgM depletion	NO	Day 28	2025	Depleted	1.35475	0
M	IgM depletion	NO	Day 28	6075	Undepleted	27.4821	29.4175
M	IgM depletion	NO	Day 28	6075	Depleted	-1.93536	3.09657
M	IgM depletion	NO	Day 28	18225	Undepleted	13.741	17.2247
M	IgM depletion	NO	Day 28	18225	Depleted	10.4509	6.19315
M	IgM depletion	NO	Day 28	54675	Undepleted	14.7087	18.3859
M	IgM depletion	NO	Day 28	54675	Depleted	4.64486	12.5798
F	IgG depletion	YES	Day 28	100	Depleted	97.7674	98.2636
F	IgG depletion	YES	Day 28	300	Depleted	95.969	95.969
F	IgG depletion	YES	Day 28	900	Depleted	90.6357	88.8992
F	IgG depletion	YES	Day 28	2700	Depleted	65.8295	62.5426
F	IgG depletion	YES	Day 28	8100	Depleted	17.5194	11.938
F	IgG depletion	YES	Day 28	24300	Depleted	-8.52713	-9.76744
F	IgG depletion	YES	Day 28	72900	Depleted	0.775194	-1.08527
F	IgG depletion	YES	Day 14	100	Depleted	93.6408	94.661
F	IgG depletion	YES	Day 14	300	Depleted	87.5027	87.6727
F	IgG depletion	YES	Day 14	900	Depleted	65.4835	66.3337
F	IgG depletion	YES	Day 14	2700	Depleted	17.8746	21.6153
F	IgG depletion	YES	Day 14	8100	Depleted	-8.8204	-6.26993
F	IgG depletion	YES	Day 14	24300	Depleted	-17.492	-13.7513
F	IgG depletion	YES	Day 14	72900	Depleted	-8.31031	-5.75983
F	IgG depletion	YES	Day 28	100	Undepleted	97.7054	97.9535
F	IgG depletion	YES	Day 28	300	Undepleted	96.6512	96.031
F	IgG depletion	YES	Day 28	900	Undepleted	88.7752	89.4574
F	IgG depletion	YES	Day 28	2700	Undepleted	60.9302	61.2403
F	IgG depletion	YES	Day 28	8100	Undepleted	27.4419	17.5194
F	IgG depletion	YES	Day 28	24300	Undepleted	16.8992	-4.18605
F	IgG depletion	YES	Day 28	72900	Undepleted	10.0775	1.39535
F	IgG depletion	YES	Day 14	100	Undepleted	94.916	94.661
F	IgG depletion	YES	Day 14	300	Undepleted	89.084	89.169
F	IgG depletion	YES	Day 14	900	Undepleted	72.2848	72.1148
F	IgG depletion	YES	Day 14	2700	Undepleted	25.356	28.7566
F	IgG depletion	YES	Day 14	8100	Undepleted	-4.73964	-0.148778
F	IgG depletion	YES	Day 14	24300	Undepleted	-13.7513	-10.1807
F	IgG depletion	YES	Day 14	72900	Undepleted	-5.41977	1.72157
M	IgG depletion	YES	Day 28	100	Depleted	98.7597	98.6357
M	IgG depletion	YES	Day 28	300	Depleted	97.5814	97.7054
M	IgG depletion	YES	Day 28	900	Depleted	94.2946	94.4186
M	IgG depletion	YES	Day 28	2700	Depleted	80.8992	85.2403
M	IgG depletion	YES	Day 28	8100	Depleted	40.8372	47.7209
M	IgG depletion	YES	Day 28	24300	Depleted	2.63566	3.25581
M	IgG depletion	YES	Day 28	72900	Depleted	5.11628	-1.08527
M	IgG depletion	YES	Day 14	100	Depleted	96.9224	96.6504
M	IgG depletion	YES	Day 14	300	Depleted	93.4538	92.9777
M	IgG depletion	YES	Day 14	900	Depleted	83.966	84.7481
M	IgG depletion	YES	Day 14	2700	Depleted	59.7024	58.6823
M	IgG depletion	YES	Day 14	8100	Depleted	12.7736	20.7651
M	IgG depletion	YES	Day 14	24300	Depleted	-4.39957	3.25186
M	IgG depletion	YES	Day 14	72900	Depleted	6.99256	9.71307
M	IgG depletion	YES	Day 28	100	Undepleted	99.1938	99.0698
M	IgG depletion	YES	Day 28	300	Undepleted	98.3256	98.3256
M	IgG depletion	YES	Day 28	900	Undepleted	95.845	95.5349
M	IgG depletion	YES	Day 28	2700	Undepleted	82.8217	83.938
M	IgG depletion	YES	Day 28	8100	Undepleted	47.5349	47.5349
M	IgG depletion	YES	Day 28	24300	Undepleted	12.5581	11.3178
M	IgG depletion	YES	Day 28	72900	Undepleted	0.775194	8.21705
M	IgG depletion	YES	Day 14	100	Undepleted	97.5685	97.4835
M	IgG depletion	YES	Day 14	300	Undepleted	94.678	94.0829
M	IgG depletion	YES	Day 14	900	Undepleted	86.4825	86.6525
M	IgG depletion	YES	Day 14	2700	Undepleted	65.3135	63.9532
M	IgG depletion	YES	Day 14	8100	Undepleted	19.4049	16.6844
M	IgG depletion	YES	Day 14	24300	Undepleted	-5.75983	-2.18916
M	IgG depletion	YES	Day 14	72900	Undepleted	-5.41977	0.191286
F	IgG depletion	YES	Day 28	100	Depleted	96.7752	96.093
F	IgG depletion	YES	Day 28	300	Depleted	89.2713	87.3488
F	IgG depletion	YES	Day 28	900	Depleted	64.093	57.8295
F	IgG depletion	YES	Day 28	2700	Depleted	20.6202	23.1008
F	IgG depletion	YES	Day 28	8100	Depleted	-9.14729	3.25581
F	IgG depletion	YES	Day 28	24300	Depleted	-12.8682	-9.76744
F	IgG depletion	YES	Day 28	72900	Depleted	3.87597	6.97674
F	IgG depletion	YES	Day 14	100	Depleted	90.3148	91.836
F	IgG depletion	YES	Day 14	300	Depleted	75.1532	77.0125
F	IgG depletion	YES	Day 14	900	Depleted	40.5029	39.1506
F	IgG depletion	YES	Day 14	2700	Depleted	4.16226	3.82421
F	IgG depletion	YES	Day 14	8100	Depleted	-12.5713	-12.4023
F	IgG depletion	YES	Day 14	24300	Depleted	-10.712	-13.0784
F	IgG depletion	YES	Day 14	72900	Depleted	7.88084	2.81006
F	IgG depletion	YES	Day 28	100	Undepleted	98.2636	98.0155
F	IgG depletion	YES	Day 28	300	Undepleted	93.7364	92.9922
F	IgG depletion	YES	Day 28	900	Undepleted	71.969	70.2946
F	IgG depletion	YES	Day 28	2700	Undepleted	28.6822	28.062
F	IgG depletion	YES	Day 28	8100	Undepleted	-14.1085	-21.5504
F	IgG depletion	YES	Day 28	24300	Undepleted	-20.3101	-12.2481
F	IgG depletion	YES	Day 28	72900	Undepleted	-1.70543	-9.76744
F	IgG depletion	YES	Day 14	100	Undepleted	92.0558	91.3628
F	IgG depletion	YES	Day 14	300	Undepleted	78.0266	77.5195
F	IgG depletion	YES	Day 14	900	Undepleted	46.4188	42.3621
F	IgG depletion	YES	Day 14	2700	Undepleted	18.0224	9.90915
F	IgG depletion	YES	Day 14	8100	Undepleted	9.06402	-4.96514
F	IgG depletion	YES	Day 14	24300	Undepleted	7.20473	-6.82442
F	IgG depletion	YES	Day 14	72900	Undepleted	26.4737	15.8251
F	IgG depletion	YES	Day 28	100	Depleted	95.691	95.2902
F	IgG depletion	YES	Day 28	300	Depleted	81.6284	79.4906
F	IgG depletion	YES	Day 28	900	Depleted	44.5511	42.547
F	IgG depletion	YES	Day 28	2700	Depleted	6.13779	2.46347
F	IgG depletion	YES	Day 28	8100	Depleted	-12.2338	-20.2505
F	IgG depletion	YES	Day 28	24300	Depleted	-8.5595	-12.5678
F	IgG depletion	YES	Day 28	72900	Depleted	-2.21294	-7.55741
F	IgG depletion	YES	Day 14	100	Depleted	95.7913	96.011
F	IgG depletion	YES	Day 14	300	Depleted	90.45	89.9937
F	IgG depletion	YES	Day 14	900	Depleted	73.4629	71.9417
F	IgG depletion	YES	Day 14	2700	Depleted	27.9949	29.8542
F	IgG depletion	YES	Day 14	8100	Depleted	-5.81027	-2.59877
F	IgG depletion	YES	Day 14	24300	Depleted	-17.304	-13.7545
F	IgG depletion	YES	Day 14	72900	Depleted	-5.13416	-5.97929
F	IgG depletion	YES	Day 28	100	Undepleted	97.3612	97.929
F	IgG depletion	YES	Day 28	300	Undepleted	88.9102	89.8789
F	IgG depletion	YES	Day 28	900	Undepleted	58.5804	58.2463
F	IgG depletion	YES	Day 28	2700	Undepleted	21.1691	14.8225
F	IgG depletion	YES	Day 28	8100	Undepleted	2.12944	-8.89353
F	IgG depletion	YES	Day 28	24300	Undepleted	1.79541	-10.8977
F	IgG depletion	YES	Day 28	72900	Undepleted	4.46764	-5.88727
F	IgG depletion	YES	Day 14	100	Undepleted	97.3801	96.7885
F	IgG depletion	YES	Day 14	300	Undepleted	93.0192	92.6981
F	IgG depletion	YES	Day 14	900	Undepleted	77.5195	77.3505
F	IgG depletion	YES	Day 14	2700	Undepleted	41.0099	41.0099
F	IgG depletion	YES	Day 14	8100	Undepleted	2.81006	5.51447
F	IgG depletion	YES	Day 14	24300	Undepleted	-6.6554	-6.14832
F	IgG depletion	YES	Day 14	72900	Undepleted	1.45785	5.17642
M	IgG depletion	YES	Day 28	100	Depleted	97.3946	97.4614
M	IgG depletion	YES	Day 28	300	Depleted	89.9457	90.4802
M	IgG depletion	YES	Day 28	900	Depleted	61.2526	62.5887
M	IgG depletion	YES	Day 28	2700	Depleted	10.8142	17.4948
M	IgG depletion	YES	Day 28	8100	Depleted	-11.8998	-12.5678
M	IgG depletion	YES	Day 28	24300	Depleted	0.45929	-26.263
M	IgG depletion	YES	Day 28	72900	Depleted	-5.55324	-8.5595
M	IgG depletion	YES	Day 14	100	Depleted	95.0137	95.149
M	IgG depletion	YES	Day 14	300	Depleted	88.3541	88.033
M	IgG depletion	YES	Day 14	900	Depleted	63.3214	64.3355
M	IgG depletion	YES	Day 14	2700	Depleted	18.8675	24.4454
M	IgG depletion	YES	Day 14	8100	Depleted	-8.00761	0.105641
M	IgG depletion	YES	Day 14	24300	Depleted	-11.2191	-4.62709
M	IgG depletion	YES	Day 14	72900	Depleted	0.612719	6.69765
M	IgG depletion	YES	Day 28	100	Undepleted	98.9645	98.9645
M	IgG depletion	YES	Day 28	300	Undepleted	95.6242	94.8559
M	IgG depletion	YES	Day 28	900	Undepleted	80.9269	80.6931
M	IgG depletion	YES	Day 28	2700	Undepleted	33.8622	36.2004
M	IgG depletion	YES	Day 28	8100	Undepleted	-1.21086	-2.881
M	IgG depletion	YES	Day 28	24300	Undepleted	-9.56159	-14.9061
M	IgG depletion	YES	Day 28	72900	Undepleted	-5.88727	-1.87891
M	IgG depletion	YES	Day 14	100	Undepleted	95.9265	96.2138
M	IgG depletion	YES	Day 14	300	Undepleted	90.7036	90.6191
M	IgG depletion	YES	Day 14	900	Undepleted	68.8992	68.8992
M	IgG depletion	YES	Day 14	2700	Undepleted	21.741	26.4737
M	IgG depletion	YES	Day 14	8100	Undepleted	-7.83858	-7.3315
M	IgG depletion	YES	Day 14	24300	Undepleted	-16.1209	-11.2191
M	IgG depletion	YES	Day 14	72900	Undepleted	-5.30319	0.274667
M	IgM depletion	YES	Day 28	25	Depleted	99.8652	100.167
M	IgM depletion	YES	Day 28	75	Depleted	99.7789	99.7358
M	IgM depletion	YES	Day 28	225	Depleted	95.8753	95.7459
M	IgM depletion	YES	Day 28	675	Depleted	68.183	69.6927
M	IgM depletion	YES	Day 28	2025	Depleted	3.48156	12.3241
M	IgM depletion	YES	Day 28	6075	Depleted	-9.0274	-2.12591
M	IgM depletion	YES	Day 28	18225	Depleted	-4.92964	15.7748
M	IgM depletion	YES	Day 28	25	Undepleted	100.253	100.361
M	IgM depletion	YES	Day 28	75	Undepleted	100.167	100.34
M	IgM depletion	YES	Day 28	225	Undepleted	99.3692	99.4986
M	IgM depletion	YES	Day 28	675	Undepleted	96.1772	95.0342
M	IgM depletion	YES	Day 28	2025	Undepleted	70.9868	68.3987
M	IgM depletion	YES	Day 28	6075	Undepleted	7.14797	11.0301
M	IgM depletion	YES	Day 28	18225	Undepleted	3.48156	-6.65501
M	IgG depletion	YES	Day 28	100	Depleted	98.7641	98.0292
M	IgG depletion	YES	Day 28	300	Depleted	95.2568	95.023
M	IgG depletion	YES	Day 28	900	Depleted	84.334	84.7683
M	IgG depletion	YES	Day 28	2700	Depleted	46.2213	47.5574
M	IgG depletion	YES	Day 28	8100	Depleted	8.14196	5.46973
M	IgG depletion	YES	Day 28	24300	Depleted	-5.88727	-5.88727
M	IgG depletion	YES	Day 28	72900	Depleted	-9.56159	-19.5825
M	IgG depletion	YES	Day 14	100	Depleted	94.9585	94.8756
M	IgG depletion	YES	Day 14	300	Depleted	89.0879	90.0166
M	IgG depletion	YES	Day 14	900	Depleted	76.2852	75.6219
M	IgG depletion	YES	Day 14	2700	Depleted	42.4544	41.1277
M	IgG depletion	YES	Day 14	8100	Depleted	-1.99005	3.64842
M	IgG depletion	YES	Day 14	24300	Depleted	-10.9453	-7.13101
M	IgG depletion	YES	Day 14	72900	Depleted	2.81924	2.48756
M	IgG depletion	YES	Day 28	100	Undepleted	98.6639	98.5971
M	IgG depletion	YES	Day 28	300	Undepleted	97.0271	97.3612
M	IgG depletion	YES	Day 28	900	Undepleted	88.9436	88.2756
M	IgG depletion	YES	Day 28	2700	Undepleted	49.2276	50.8977
M	IgG depletion	YES	Day 28	8100	Undepleted	-0.208768	-3.54906
M	IgG depletion	YES	Day 28	24300	Undepleted	-7.55741	-22.9228
M	IgG depletion	YES	Day 28	72900	Undepleted	-12.5678	-19.2484
M	IgG depletion	YES	Day 14	100	Undepleted	96.5837	95.8541
M	IgG depletion	YES	Day 14	300	Undepleted	92.7695	92.0896
M	IgG depletion	YES	Day 14	900	Undepleted	82.5871	82.0896
M	IgG depletion	YES	Day 14	2700	Undepleted	53.5655	51.2438
M	IgG depletion	YES	Day 14	8100	Undepleted	14.4279	6.96517
M	IgG depletion	YES	Day 14	24300	Undepleted	3.81426	-5.97015
M	IgG depletion	YES	Day 14	72900	Undepleted	13.7645	8.29187
F	IgG depletion	YES	Day 28	100	Depleted	97.7331	97.306
F	IgG depletion	YES	Day 28	300	Depleted	86.6283	87.8439
F	IgG depletion	YES	Day 28	900	Depleted	47.7618	46.1191
F	IgG depletion	YES	Day 28	2700	Depleted	6.69405	0.780287
F	IgG depletion	YES	Day 28	8100	Depleted	-4.80493	-21.232
F	IgG depletion	YES	Day 28	24300	Depleted	-19.9179	-22.8747
F	IgG depletion	YES	Day 28	72900	Depleted	-6.1191	-9.07598
F	IgG depletion	YES	Day 14	100	Depleted	97.33	96.9983
F	IgG depletion	YES	Day 14	300	Depleted	90.6468	89.5191
F	IgG depletion	YES	Day 14	900	Depleted	66.335	67.8275
F	IgG depletion	YES	Day 14	2700	Depleted	15.4229	14.262
F	IgG depletion	YES	Day 14	8100	Depleted	-11.4428	-8.95522
F	IgG depletion	YES	Day 14	24300	Depleted	-22.5539	-12.9353
F	IgG depletion	YES	Day 14	72900	Depleted	-2.6534	-1.82421
F	IgG depletion	YES	Day 28	100	Undepleted	98.2916	98.4559
F	IgG depletion	YES	Day 28	300	Undepleted	88.5667	89.6509
F	IgG depletion	YES	Day 28	900	Undepleted	53.6756	55.6468
F	IgG depletion	YES	Day 28	2700	Undepleted	14.5791	10.9651
F	IgG depletion	YES	Day 28	8100	Undepleted	-5.13347	-6.44764
F	IgG depletion	YES	Day 28	24300	Undepleted	-5.13347	-14.3326
F	IgG depletion	YES	Day 28	72900	Undepleted	0.780287	-10.0616
F	IgG depletion	YES	Day 14	100	Undepleted	97.7612	97.4959
F	IgG depletion	YES	Day 14	300	Undepleted	92.4544	92.3549
F	IgG depletion	YES	Day 14	900	Undepleted	70.9784	71.6418
F	IgG depletion	YES	Day 14	2700	Undepleted	21.8905	26.6998
F	IgG depletion	YES	Day 14	8100	Undepleted	-9.2869	-5.47264
F	IgG depletion	YES	Day 14	24300	Undepleted	-18.2421	-15.9204
F	IgG depletion	YES	Day 14	72900	Undepleted	-8.62355	-3.31675
F	IgG depletion	YES	Day 28	100	Depleted	87.154	86.694
F	IgG depletion	YES	Day 28	300	Depleted	38.5626	39.5483
F	IgG depletion	YES	Day 28	900	Depleted	3.40862	2.423
F	IgG depletion	YES	Day 28	2700	Depleted	-14.6612	-20.2464
F	IgG depletion	YES	Day 28	8100	Depleted	-20.9035	-27.4743
F	IgG depletion	YES	Day 28	24300	Depleted	-25.8316	-33.7166
F	IgG depletion	YES	Day 28	72900	Depleted	-12.0329	-23.5318
F	IgG depletion	YES	Day 14	100	Depleted	91.476	92.2388
F	IgG depletion	YES	Day 14	300	Depleted	53.2338	59.8673
F	IgG depletion	YES	Day 14	900	Depleted	14.4279	1.65837
F	IgG depletion	YES	Day 14	2700	Depleted	0.331675	-8.95522
F	IgG depletion	YES	Day 14	8100	Depleted	-6.79934	-1.49254
F	IgG depletion	YES	Day 14	24300	Depleted	-5.14096	1.16086
F	IgG depletion	YES	Day 14	72900	Depleted	13.267	3.64842
F	IgG depletion	YES	Day 28	100	Undepleted	99.4743	99.1786
F	IgG depletion	YES	Day 28	300	Undepleted	92.7392	92.1478
F	IgG depletion	YES	Day 28	900	Undepleted	62.8747	62.8747
F	IgG depletion	YES	Day 28	2700	Undepleted	12.9363	13.2649
F	IgG depletion	YES	Day 28	8100	Undepleted	-10.3901	-17.6181
F	IgG depletion	YES	Day 28	24300	Undepleted	-18.9322	-21.5606
F	IgG depletion	YES	Day 28	72900	Undepleted	-15.3183	-8.41889
F	IgG depletion	YES	Day 14	100	Undepleted	97.927	98.209
F	IgG depletion	YES	Day 14	300	Undepleted	88.6235	89.0879
F	IgG depletion	YES	Day 14	900	Undepleted	52.7363	54.3947
F	IgG depletion	YES	Day 14	2700	Undepleted	6.6335	8.45771
F	IgG depletion	YES	Day 14	8100	Undepleted	-10.4478	-6.13599
F	IgG depletion	YES	Day 14	24300	Undepleted	-12.6036	-10.9453
F	IgG depletion	YES	Day 14	72900	Undepleted	-2.6534	2.15589
M	IgG depletion	YES	Day 28	100	Depleted	99.5072	99.3429
M	IgG depletion	YES	Day 28	300	Depleted	98.5873	98.3573
M	IgG depletion	YES	Day 28	900	Depleted	93.8234	94.5462
M	IgG depletion	YES	Day 28	2700	Depleted	85.6099	84.8871
M	IgG depletion	YES	Day 28	8100	Depleted	54.6612	54.3326
M	IgG depletion	YES	Day 28	24300	Depleted	18.193	20.8214
M	IgG depletion	YES	Day 28	72900	Depleted	5.05133	9.32238
M	IgG depletion	YES	Day 14	100	Depleted	97.973	97.2586
M	IgG depletion	YES	Day 14	300	Depleted	95.3146	95.1817
M	IgG depletion	YES	Day 14	900	Depleted	91.6262	90.2471
M	IgG depletion	YES	Day 14	2700	Depleted	83.3853	82.7207
M	IgG depletion	YES	Day 14	8100	Depleted	69.2627	69.2627
M	IgG depletion	YES	Day 14	24300	Depleted	42.0145	40.6854
M	IgG depletion	YES	Day 14	72900	Depleted	25.8982	23.0737
M	IgG depletion	YES	Day 28	100	Undepleted	99.678	99.5072
M	IgG depletion	YES	Day 28	300	Undepleted	98.2259	98.4559
M	IgG depletion	YES	Day 28	900	Undepleted	94.6448	94.7433
M	IgG depletion	YES	Day 28	2700	Undepleted	80.5832	79.5318
M	IgG depletion	YES	Day 28	8100	Undepleted	41.848	42.1766
M	IgG depletion	YES	Day 28	24300	Undepleted	1.10883	4.72279
M	IgG depletion	YES	Day 28	72900	Undepleted	-1.19097	-2.50513
M	IgG depletion	YES	Day 14	100	Undepleted	98.2721	98.1059
M	IgG depletion	YES	Day 14	300	Undepleted	96.4777	96.3281
M	IgG depletion	YES	Day 14	900	Undepleted	92.6563	92.6064
M	IgG depletion	YES	Day 14	2700	Undepleted	83.2191	86.2928
M	IgG depletion	YES	Day 14	8100	Undepleted	69.7612	69.4289
M	IgG depletion	YES	Day 14	24300	Undepleted	46.6667	45.0052
M	IgG depletion	YES	Day 14	72900	Undepleted	26.5628	28.0582
M	IgG depletion	YES	Day 28	100	Depleted	98.5812	98.42
M	IgG depletion	YES	Day 28	300	Depleted	96.6143	95.8081
M	IgG depletion	YES	Day 28	900	Depleted	89.7461	89.1334
M	IgG depletion	YES	Day 28	2700	Depleted	60.0161	61.6284
M	IgG depletion	YES	Day 28	8100	Depleted	17.1302	12.6159
M	IgG depletion	YES	Day 28	24300	Depleted	-8.02096	-15.7598
M	IgG depletion	YES	Day 28	72900	Depleted	0.685208	-5.44135
M	IgG depletion	YES	Day 14	100	Depleted	93.6199	93.2544
M	IgG depletion	YES	Day 14	300	Depleted	87.1568	86.4756
M	IgG depletion	YES	Day 14	900	Depleted	64.6106	67.1028
M	IgG depletion	YES	Day 14	2700	Depleted	28.7227	28.8889
M	IgG depletion	YES	Day 14	8100	Depleted	3.96677	0.311526
M	IgG depletion	YES	Day 14	24300	Depleted	-5.17134	-8.49429
M	IgG depletion	YES	Day 14	72900	Depleted	-4.83904	-3.01142
M	IgG depletion	YES	Day 28	100	Undepleted	98.9682	99.0971
M	IgG depletion	YES	Day 28	300	Undepleted	96.453	97.2592
M	IgG depletion	YES	Day 28	900	Undepleted	89.6493	90.4232
M	IgG depletion	YES	Day 28	2700	Undepleted	68.3998	69.8509
M	IgG depletion	YES	Day 28	8100	Undepleted	33.5752	28.0935
M	IgG depletion	YES	Day 28	24300	Undepleted	4.23216	-5.7638
M	IgG depletion	YES	Day 28	72900	Undepleted	8.42402	2.94236
M	IgG depletion	YES	Day 14	100	Undepleted	93.5867	94.2679
M	IgG depletion	YES	Day 14	300	Undepleted	86.7248	87.2399
M	IgG depletion	YES	Day 14	900	Undepleted	69.2627	69.2627
M	IgG depletion	YES	Day 14	2700	Undepleted	29.8858	31.8795
M	IgG depletion	YES	Day 14	8100	Undepleted	2.96989	2.96989
M	IgG depletion	YES	Day 14	24300	Undepleted	-9.32503	-6.16822
M	IgG depletion	YES	Day 14	72900	Undepleted	0.809969	1.47456
M	IgM depletion	YES	Day 28	25	Depleted	99.7403	99.8269
M	IgM depletion	YES	Day 28	75	Depleted	98.5934	99.0045
M	IgM depletion	YES	Day 28	225	Depleted	92.1229	92.0796
M	IgM depletion	YES	Day 28	675	Depleted	63.0167	66.2627
M	IgM depletion	YES	Day 28	2025	Depleted	4.80415	6.75178
M	IgM depletion	YES	Day 28	6075	Depleted	-11.2097	-17.9182
M	IgM depletion	YES	Day 28	25	Undepleted	100.022	99.4373
M	IgM depletion	YES	Day 28	75	Undepleted	100.173	100.065
M	IgM depletion	YES	Day 28	225	Undepleted	99.1993	99.5023
M	IgM depletion	YES	Day 28	675	Undepleted	97.4897	96.3428
M	IgM depletion	YES	Day 28	2025	Undepleted	87.5352	88.1411
M	IgM depletion	YES	Day 28	6075	Undepleted	61.9346	56.741
M	IgM depletion	YES	Day 28	18225	Undepleted	26.6609	15.4079
F	IgG depletion	NO	Day 14	100	Depleted	97.3368	97.2846
F	IgG depletion	NO	Day 14	300	Depleted	93.5248	93.6292
F	IgG depletion	NO	Day 14	900	Depleted	80.8529	80.6789
F	IgG depletion	NO	Day 14	2700	Depleted	42.7328	45.1697
F	IgG depletion	NO	Day 14	8100	Depleted	2.00174	2.17581
F	IgG depletion	NO	Day 14	24300	Depleted	-12.9678	-9.83464
F	IgG depletion	NO	Day 14	72900	Depleted	7.74587	7.74587
F	IgG depletion	NO	Day 14	100	Undepleted	97.7372	97.4761
F	IgG depletion	NO	Day 14	300	Undepleted	94.4822	94.8303
F	IgG depletion	NO	Day 14	900	Undepleted	84.8216	85.483
F	IgG depletion	NO	Day 14	2700	Undepleted	54.9173	57.0061
F	IgG depletion	NO	Day 14	8100	Undepleted	23.9339	14.3603
F	IgG depletion	NO	Day 14	24300	Undepleted	6.35335	-3.39426
F	IgG depletion	NO	Day 14	72900	Undepleted	11.0531	7.22367
F	IgG depletion	YES	Day 28	100	Depleted	97.0335	97.8073
F	IgG depletion	YES	Day 28	300	Depleted	93.1963	92.8416
F	IgG depletion	YES	Day 28	900	Depleted	76.2354	77.5574
F	IgG depletion	YES	Day 28	2700	Depleted	30.9956	28.0935
F	IgG depletion	YES	Day 28	8100	Depleted	-6.73116	-13.1802
F	IgG depletion	YES	Day 28	24300	Depleted	-32.8497	-28.0129
F	IgG depletion	YES	Day 28	72900	Depleted	-24.4659	-10.6006
F	IgG depletion	YES	Day 14	100	Depleted	96.3281	96.1121
F	IgG depletion	YES	Day 14	300	Depleted	91.2274	90.0976
F	IgG depletion	YES	Day 14	900	Depleted	76.5732	78.4008
F	IgG depletion	YES	Day 14	2700	Depleted	48.8266	52.1495
F	IgG depletion	YES	Day 14	8100	Depleted	13.7695	19.4185
F	IgG depletion	YES	Day 14	24300	Depleted	-0.0207684	-7.66355
F	IgG depletion	YES	Day 14	72900	Depleted	2.96989	-0.0207684
F	IgG depletion	YES	Day 28	100	Undepleted	98.7747	98.7424
F	IgG depletion	YES	Day 28	300	Undepleted	95.9049	95.5824
F	IgG depletion	YES	Day 28	900	Undepleted	83.0069	82.7811
F	IgG depletion	YES	Day 28	2700	Undepleted	47.4405	44.216
F	IgG depletion	YES	Day 28	8100	Undepleted	2.94236	0.685208
F	IgG depletion	YES	Day 28	24300	Undepleted	-20.919	-18.6618
F	IgG depletion	YES	Day 28	72900	Undepleted	-10.2781	-3.1842
F	IgG depletion	YES	Day 14	100	Undepleted	96.9761	97.3749
F	IgG depletion	YES	Day 14	300	Undepleted	93.6366	92.972
F	IgG depletion	YES	Day 14	900	Undepleted	82.8868	84.3157
F	IgG depletion	YES	Day 14	2700	Undepleted	56.6355	55.6386
F	IgG depletion	YES	Day 14	8100	Undepleted	15.7632	21.2461
F	IgG depletion	YES	Day 14	24300	Undepleted	-5.17134	-3.17757
F	IgG depletion	YES	Day 14	72900	Undepleted	-4.17445	-1.34995
F	IgG depletion	NO	Day 28	100	Depleted	97.3401	97.1
F	IgG depletion	NO	Day 28	300	Depleted	91.1152	91.2999
F	IgG depletion	NO	Day 28	900	Depleted	69.1526	68.0443
F	IgG depletion	NO	Day 28	2700	Depleted	25.9293	22.235
F	IgG depletion	NO	Day 28	8100	Depleted	-10.2748	-8.79704
F	IgG depletion	NO	Day 28	24300	Depleted	-11.0136	-12.6761
F	IgG depletion	NO	Day 28	72900	Depleted	2.65528	-0.300162
F	IgG depletion	NO	Day 14	100	Depleted	92.8634	93.1767
F	IgG depletion	NO	Day 14	300	Depleted	73.02	73.8903
F	IgG depletion	NO	Day 14	900	Depleted	27.2411	27.067
F	IgG depletion	NO	Day 14	2700	Depleted	-7.91993	-6.52742
F	IgG depletion	NO	Day 14	8100	Depleted	-22.0191	-20.8007
F	IgG depletion	NO	Day 14	24300	Depleted	-19.4082	-19.9304
F	IgG depletion	NO	Day 14	72900	Depleted	7.5718	4.61271
F	IgG depletion	NO	Day 28	100	Undepleted	96.9891	97.2662
F	IgG depletion	NO	Day 28	300	Undepleted	91.2815	92.7407
F	IgG depletion	NO	Day 28	900	Undepleted	74.1399	76.9106
F	IgG depletion	NO	Day 28	2700	Undepleted	37.5664	32.7638
F	IgG depletion	NO	Day 28	8100	Undepleted	13.3687	2.65528
F	IgG depletion	NO	Day 28	24300	Undepleted	4.68714	-6.21104
F	IgG depletion	NO	Day 28	72900	Undepleted	12.4452	9.1203
F	IgG depletion	NO	Day 14	100	Undepleted	93.3333	92.933
F	IgG depletion	NO	Day 14	300	Undepleted	80.5048	79.1123
F	IgG depletion	NO	Day 14	900	Undepleted	41.8625	41.3403
F	IgG depletion	NO	Day 14	2700	Undepleted	0.261097	-0.609225
F	IgG depletion	NO	Day 14	8100	Undepleted	-13.8381	-16.6232
F	IgG depletion	NO	Day 14	24300	Undepleted	-12.6197	-16.9713
F	IgG depletion	NO	Day 14	72900	Undepleted	6.35335	8.09399
F	IgG depletion	YES	Day 28	100	Depleted	98.4845	98.7102
F	IgG depletion	YES	Day 28	300	Depleted	95.7437	96.3241
F	IgG depletion	YES	Day 28	900	Depleted	86.5216	88.0371
F	IgG depletion	YES	Day 28	2700	Depleted	57.759	57.4365
F	IgG depletion	YES	Day 28	8100	Depleted	19.7098	6.81177
F	IgG depletion	YES	Day 28	24300	Depleted	-0.282144	-16.0822
F	IgG depletion	YES	Day 28	72900	Depleted	-17.372	-7.69851
F	IgG depletion	YES	Day 14	100	Depleted	94.7763	94.9375
F	IgG depletion	YES	Day 14	300	Depleted	86.6183	87.7469
F	IgG depletion	YES	Day 14	900	Depleted	72.2692	74.8489
F	IgG depletion	YES	Day 14	2700	Depleted	41.7977	45.0222
F	IgG depletion	YES	Day 14	8100	Depleted	3.58726	8.9077
F	IgG depletion	YES	Day 14	24300	Depleted	-6.73116	-0.927046
F	IgG depletion	YES	Day 14	72900	Depleted	7.29545	10.52
F	IgG depletion	YES	Day 28	100	Undepleted	99.3551	99.5808
F	IgG depletion	YES	Day 28	300	Undepleted	97.9363	97.7428
F	IgG depletion	YES	Day 28	900	Undepleted	91.5195	91.1326
F	IgG depletion	YES	Day 28	2700	Undepleted	71.1084	64.208
F	IgG depletion	YES	Day 28	8100	Undepleted	17.7751	21.322
F	IgG depletion	YES	Day 28	24300	Undepleted	-11.2455	-6.73116
F	IgG depletion	YES	Day 28	72900	Undepleted	-8.34341	-3.50665
F	IgG depletion	YES	Day 14	100	Undepleted	95.26	96.0661
F	IgG depletion	YES	Day 14	300	Undepleted	91.4551	91.1487
F	IgG depletion	YES	Day 14	900	Undepleted	81.4591	81.4591
F	IgG depletion	YES	Day 14	2700	Undepleted	57.4365	57.759
F	IgG depletion	YES	Day 14	8100	Undepleted	24.7078	19.0649
F	IgG depletion	YES	Day 14	24300	Undepleted	1.81378	-2.70052
F	IgG depletion	YES	Day 14	72900	Undepleted	11.0036	7.94035
F	IgG depletion	YES	Day 28	100	Depleted	93.4239	92.3963
F	IgG depletion	YES	Day 28	300	Depleted	70.3486	72.1101
F	IgG depletion	YES	Day 28	900	Depleted	24.2569	24.2569
F	IgG depletion	YES	Day 28	2700	Depleted	1.65138	-5.98165
F	IgG depletion	YES	Day 28	8100	Depleted	-16.5505	-20.367
F	IgG depletion	YES	Day 28	24300	Depleted	-7.44954	-18.3119
F	IgG depletion	YES	Day 28	72900	Depleted	-0.697248	-9.21101
F	IgG depletion	YES	Day 14	100	Depleted	83.2326	83.2326
F	IgG depletion	YES	Day 14	300	Depleted	44.0548	48.0854
F	IgG depletion	YES	Day 14	900	Depleted	7.13422	8.58525
F	IgG depletion	YES	Day 14	2700	Depleted	-10.2781	-8.98831
F	IgG depletion	YES	Day 14	8100	Depleted	-13.1802	-12.6965
F	IgG depletion	YES	Day 14	24300	Depleted	-12.2128	-9.79444
F	IgG depletion	YES	Day 14	72900	Depleted	0.362757	-3.1842
F	IgG depletion	YES	Day 28	100	Undepleted	98.1798	97.9743
F	IgG depletion	YES	Day 28	300	Undepleted	85.9963	85.967
F	IgG depletion	YES	Day 28	900	Undepleted	51.8532	51.8532
F	IgG depletion	YES	Day 28	2700	Undepleted	10.7523	14.8624
F	IgG depletion	YES	Day 28	8100	Undepleted	7.22936	-5.10092
F	IgG depletion	YES	Day 28	24300	Undepleted	-9.50459	-0.40367
F	IgG depletion	YES	Day 28	72900	Undepleted	0.183486	4.88073
F	IgG depletion	YES	Day 14	100	Undepleted	93.68	94.1636
F	IgG depletion	YES	Day 14	300	Undepleted	73.2366	75.3325
F	IgG depletion	YES	Day 14	900	Undepleted	31.4792	31.8017
F	IgG depletion	YES	Day 14	2700	Undepleted	-1.2495	2.29746
F	IgG depletion	YES	Day 14	8100	Undepleted	-12.6965	-8.82709
F	IgG depletion	YES	Day 14	24300	Undepleted	-9.63321	-9.31076
F	IgG depletion	YES	Day 14	72900	Undepleted	0.685208	1.49133
F	IgG depletion	YES	Day 28	100	Depleted	95.244	95.8899
F	IgG depletion	YES	Day 28	300	Depleted	85.1743	84.4991
F	IgG depletion	YES	Day 28	900	Depleted	52.4404	51.8532
F	IgG depletion	YES	Day 28	2700	Depleted	11.0459	17.5046
F	IgG depletion	YES	Day 28	8100	Depleted	-7.15596	-6.56881
F	IgG depletion	YES	Day 28	24300	Depleted	-7.74312	-11.5596
F	IgG depletion	YES	Day 28	72900	Depleted	2.82569	-0.697248
F	IgG depletion	YES	Day 14	100	Depleted	85.5058	85.6509
F	IgG depletion	YES	Day 14	300	Depleted	62.5957	63.0794
F	IgG depletion	YES	Day 14	900	Depleted	20.3547	28.2547
F	IgG depletion	YES	Day 14	2700	Depleted	-3.8291	8.42402
F	IgG depletion	YES	Day 14	8100	Depleted	-12.2128	-0.76582
F	IgG depletion	YES	Day 14	24300	Depleted	-10.4393	-2.21685
F	IgG depletion	YES	Day 14	72900	Depleted	-2.21685	2.13624
F	IgG depletion	YES	Day 28	100	Undepleted	96.4183	95.4789
F	IgG depletion	YES	Day 28	300	Undepleted	87.0532	88.7853
F	IgG depletion	YES	Day 28	900	Undepleted	62.422	63.8899
F	IgG depletion	YES	Day 28	2700	Undepleted	17.7982	15.4495
F	IgG depletion	YES	Day 28	8100	Undepleted	-0.990826	-6.86239
F	IgG depletion	YES	Day 28	24300	Undepleted	-13.6147	-13.9083
F	IgG depletion	YES	Day 28	72900	Undepleted	0.477064	-2.16514
F	IgG depletion	YES	Day 14	100	Undepleted	86.0379	85.8928
F	IgG depletion	YES	Day 14	300	Undepleted	66.4651	67.2713
F	IgG depletion	YES	Day 14	900	Undepleted	24.869	25.6751
F	IgG depletion	YES	Day 14	2700	Undepleted	-2.70052	-2.21685
F	IgG depletion	YES	Day 14	8100	Undepleted	-14.6312	-9.14954
F	IgG depletion	YES	Day 14	24300	Undepleted	-13.0189	-8.02096
F	IgG depletion	YES	Day 14	72900	Undepleted	-0.927046	0.201532
F	IgG depletion	NO	Day 28	100	Depleted	97.2621	97.0634
F	IgG depletion	NO	Day 28	300	Depleted	92.5149	92.4928
F	IgG depletion	NO	Day 28	900	Depleted	77.9863	79.6423
F	IgG depletion	NO	Day 28	2700	Depleted	43.917	44.5794
F	IgG depletion	NO	Day 28	8100	Depleted	10.3555	15.4339
F	IgG depletion	NO	Day 28	24300	Depleted	1.96511	-0.0220799
F	IgG depletion	NO	Day 28	72900	Depleted	2.62751	10.3555
F	IgG depletion	NO	Day 14	100	Depleted	90.7224	90.7398
F	IgG depletion	NO	Day 14	300	Depleted	75.631	74.5866
F	IgG depletion	NO	Day 14	900	Depleted	41.8625	47.4325
F	IgG depletion	NO	Day 14	2700	Depleted	3.04613	16.7972
F	IgG depletion	NO	Day 14	8100	Depleted	-10.1828	4.43864
F	IgG depletion	NO	Day 14	24300	Depleted	-11.7493	-1.47955
F	IgG depletion	NO	Day 14	72900	Depleted	0.609225	9.66057
F	IgG depletion	NO	Day 28	100	Undepleted	97.8141	98.8077
F	IgG depletion	NO	Day 28	300	Undepleted	93.8397	94.7891
F	IgG depletion	NO	Day 28	900	Undepleted	84.1908	83.8154
F	IgG depletion	NO	Day 28	2700	Undepleted	54.2945	55.3985
F	IgG depletion	NO	Day 28	8100	Undepleted	30.0066	20.9539
F	IgG depletion	NO	Day 28	24300	Undepleted	12.3427	5.9395
F	IgG depletion	NO	Day 28	72900	Undepleted	16.9795	8.36829
F	IgG depletion	NO	Day 14	100	Undepleted	90.0087	89.121
F	IgG depletion	NO	Day 14	300	Undepleted	76.1532	75.805
F	IgG depletion	NO	Day 14	900	Undepleted	45.1697	44.8216
F	IgG depletion	NO	Day 14	2700	Undepleted	0.78329	5.30896
F	IgG depletion	NO	Day 14	8100	Undepleted	-20.2785	-13.1419
F	IgG depletion	NO	Day 14	24300	Undepleted	-18.7119	-14.7084
F	IgG depletion	NO	Day 14	72900	Undepleted	-0.609225	-0.609225
F	IgG depletion	NO	Day 28	100	Depleted	98.3219	98.2336
F	IgG depletion	NO	Day 28	300	Depleted	96.1139	96.6218
F	IgG depletion	NO	Day 28	900	Depleted	88.96	89.3575
F	IgG depletion	NO	Day 28	2700	Depleted	69.0881	64.8929
F	IgG depletion	NO	Day 28	8100	Depleted	28.461	26.9154
F	IgG depletion	NO	Day 28	24300	Depleted	2.18591	-2.23007
F	IgG depletion	NO	Day 28	72900	Depleted	3.06911	-4.21727
F	IgG depletion	NO	Day 14	100	Depleted	95.445	95.1075
F	IgG depletion	NO	Day 14	300	Depleted	90.3669	90.8393
F	IgG depletion	NO	Day 14	900	Depleted	82.1173	82.6234
F	IgG depletion	NO	Day 14	2700	Depleted	67.6086	67.946
F	IgG depletion	NO	Day 14	8100	Depleted	38.5913	39.6035
F	IgG depletion	NO	Day 14	24300	Depleted	4.51286	3.50063
F	IgG depletion	NO	Day 14	72900	Depleted	7.88697	9.0679
F	IgG depletion	NO	Day 28	100	Undepleted	99.0726	98.8739
F	IgG depletion	NO	Day 28	300	Undepleted	97.1296	97.3725
F	IgG depletion	NO	Day 28	900	Undepleted	91.5875	91.5655
F	IgG depletion	NO	Day 28	2700	Undepleted	74.1665	72.1793
F	IgG depletion	NO	Day 28	8100	Undepleted	32.4354	32.877
F	IgG depletion	NO	Day 28	24300	Undepleted	6.3811	6.3811
F	IgG depletion	NO	Day 28	72900	Undepleted	3.73151	4.39391
F	IgG depletion	NO	Day 14	100	Undepleted	95.1582	94.6014
F	IgG depletion	NO	Day 14	300	Undepleted	92.4251	91.3623
F	IgG depletion	NO	Day 14	900	Undepleted	86.6048	84.6478
F	IgG depletion	NO	Day 14	2700	Undepleted	76.3813	74.3568
F	IgG depletion	NO	Day 14	8100	Undepleted	51.5816	49.3884
F	IgG depletion	NO	Day 14	24300	Undepleted	23.2391	19.1902
F	IgG depletion	NO	Day 14	72900	Undepleted	17.5032	12.9481
F	IgG depletion	YES	Day 28	100	Depleted	98.8257	99.0312
F	IgG depletion	YES	Day 28	300	Depleted	98.0917	97.3284
F	IgG depletion	YES	Day 28	900	Depleted	94.833	93.9817
F	IgG depletion	YES	Day 28	2700	Depleted	83.6183	81.1229
F	IgG depletion	YES	Day 28	8100	Depleted	52.4404	48.0367
F	IgG depletion	YES	Day 28	24300	Depleted	12.2202	19.5596
F	IgG depletion	YES	Day 28	72900	Depleted	10.1651	12.5138
F	IgG depletion	YES	Day 14	100	Depleted	96.259	96.5316
F	IgG depletion	YES	Day 14	300	Depleted	92.5786	92.73
F	IgG depletion	YES	Day 14	900	Depleted	85.248	85.5358
F	IgG depletion	YES	Day 14	2700	Depleted	66.6793	69.1026
F	IgG depletion	YES	Day 14	8100	Depleted	28.8148	31.844
F	IgG depletion	YES	Day 14	24300	Depleted	1.09807	2.15827
F	IgG depletion	YES	Day 14	72900	Depleted	4.27868	8.36804
F	IgG depletion	YES	Day 28	100	Undepleted	99.178	98.9725
F	IgG depletion	YES	Day 28	300	Undepleted	97.6514	98.2972
F	IgG depletion	YES	Day 28	900	Undepleted	95.4202	95.156
F	IgG depletion	YES	Day 28	2700	Undepleted	85.2037	84.5578
F	IgG depletion	YES	Day 28	8100	Undepleted	53.9083	52.1468
F	IgG depletion	YES	Day 28	24300	Undepleted	16.3303	16.6239
F	IgG depletion	YES	Day 28	72900	Undepleted	8.69725	6.93578
F	IgG depletion	YES	Day 14	100	Undepleted	96.6073	96.4256
F	IgG depletion	YES	Day 14	300	Undepleted	93.6691	93.457
F	IgG depletion	YES	Day 14	900	Undepleted	86.0659	86.9292
F	IgG depletion	YES	Day 14	2700	Undepleted	68.9512	70.4657
F	IgG depletion	YES	Day 14	8100	Undepleted	36.3877	35.479
F	IgG depletion	YES	Day 14	24300	Undepleted	7.76221	7.15638
F	IgG depletion	YES	Day 14	72900	Undepleted	13.3661	10.0341
F	IgG depletion	NO	Day 28	100	Depleted	89.7991	89.3354
F	IgG depletion	NO	Day 28	300	Depleted	67.1009	65.1137
F	IgG depletion	NO	Day 28	900	Depleted	25.3698	26.253
F	IgG depletion	NO	Day 28	2700	Depleted	-20.3356	-29.1676
F	IgG depletion	NO	Day 28	8100	Depleted	-20.1148	-18.1276
F	IgG depletion	NO	Day 28	24300	Depleted	-18.5692	-11.9452
F	IgG depletion	NO	Day 28	72900	Depleted	-5.76286	-2.67167
F	IgG depletion	NO	Day 14	100	Depleted	92.8469	93.3361
F	IgG depletion	NO	Day 14	300	Depleted	78.5744	80.4302
F	IgG depletion	NO	Day 14	900	Depleted	49.8946	50.5694
F	IgG depletion	NO	Day 14	2700	Depleted	6.87474	8.05567
F	IgG depletion	NO	Day 14	8100	Depleted	-15.2256	-13.2012
F	IgG depletion	NO	Day 14	24300	Depleted	-17.0814	-16.0692
F	IgG depletion	NO	Day 14	72900	Depleted	-2.23534	0.295234
F	IgG depletion	NO	Day 28	100	Undepleted	95.584	95.6061
F	IgG depletion	NO	Day 28	300	Undepleted	83.3297	82.2257
F	IgG depletion	NO	Day 28	900	Undepleted	51.2034	48.1122
F	IgG depletion	NO	Day 28	2700	Undepleted	9.03069	9.25149
F	IgG depletion	NO	Day 28	8100	Undepleted	4.61471	-1.34688
F	IgG depletion	NO	Day 28	24300	Undepleted	-2.45087	-5.54206
F	IgG depletion	NO	Day 28	72900	Undepleted	-0.242879	0.419519
F	IgG depletion	NO	Day 14	100	Undepleted	92.7288	92.1215
F	IgG depletion	NO	Day 14	300	Undepleted	83.1295	82.4547
F	IgG depletion	NO	Day 14	900	Undepleted	54.787	56.6428
F	IgG depletion	NO	Day 14	2700	Undepleted	14.1291	12.9481
F	IgG depletion	NO	Day 14	8100	Undepleted	-14.7195	-12.6951
F	IgG depletion	NO	Day 14	24300	Undepleted	-20.4555	-17.4188
F	IgG depletion	NO	Day 14	72900	Undepleted	-5.10333	3.83804
M	IgG depletion	NO	Day 28	100	Depleted	95.0242	95.3589
M	IgG depletion	NO	Day 28	300	Depleted	85.3849	84.2246
M	IgG depletion	NO	Day 28	900	Depleted	56.9357	55.82
M	IgG depletion	NO	Day 28	2700	Depleted	8.73931	10.9706
M	IgG depletion	NO	Day 28	8100	Depleted	-5.76422	-4.8717
M	IgG depletion	NO	Day 28	24300	Depleted	-12.235	-10.8962
M	IgG depletion	NO	Day 28	72900	Depleted	-4.42544	-4.64857
M	IgG depletion	NO	Day 14	100	Depleted	91.6154	90.8562
M	IgG depletion	NO	Day 14	300	Depleted	79.0806	82.1173
M	IgG depletion	NO	Day 14	900	Depleted	53.6061	57.9924
M	IgG depletion	NO	Day 14	2700	Depleted	13.1168	24.7575
M	IgG depletion	NO	Day 14	8100	Depleted	-8.64614	6.87474
M	IgG depletion	NO	Day 14	24300	Depleted	-17.0814	-2.06664
M	IgG depletion	NO	Day 14	72900	Depleted	-5.10333	4.85027
M	IgG depletion	NO	Day 28	100	Undepleted	96.0506	96.8092
M	IgG depletion	NO	Day 28	300	Undepleted	86.8353	86.6567
M	IgG depletion	NO	Day 28	900	Undepleted	58.9438	62.9602
M	IgG depletion	NO	Day 28	2700	Undepleted	19.6727	21.6809
M	IgG depletion	NO	Day 28	8100	Undepleted	4.72295	1.15284
M	IgG depletion	NO	Day 28	24300	Undepleted	-3.53291	-6.43362
M	IgG depletion	NO	Day 28	72900	Undepleted	-2.86352	0.929714
M	IgG depletion	NO	Day 14	100	Undepleted	90.8056	90.5356
M	IgG depletion	NO	Day 14	300	Undepleted	80.4302	80.5989
M	IgG depletion	NO	Day 14	900	Undepleted	55.7992	55.9679
M	IgG depletion	NO	Day 14	2700	Undepleted	17.1658	18.5154
M	IgG depletion	NO	Day 14	8100	Undepleted	-14.8882	-9.48967
M	IgG depletion	NO	Day 14	24300	Undepleted	-20.1181	-13.3699
M	IgG depletion	NO	Day 14	72900	Undepleted	-6.28427	-0.716997
F	IgG depletion	YES	Day 28	100	Depleted	97.0614	97.2547
F	IgG depletion	YES	Day 28	300	Depleted	92.9628	93.3108
F	IgG depletion	YES	Day 28	900	Depleted	82.1363	81.943
F	IgG depletion	YES	Day 28	2700	Depleted	54.7608	49.7342
F	IgG depletion	YES	Day 28	8100	Depleted	12.2281	13.7748
F	IgG depletion	YES	Day 28	24300	Depleted	-3.62494	0.628323
F	IgG depletion	YES	Day 28	72900	Depleted	2.94828	17.2547
F	IgG depletion	YES	Day 14	100	Depleted	91.8364	91.3972
F	IgG depletion	YES	Day 14	300	Depleted	76.524	76.0697
F	IgG depletion	YES	Day 14	900	Depleted	44.415	44.415
F	IgG depletion	YES	Day 14	2700	Depleted	5.6418	9.12533
F	IgG depletion	YES	Day 14	8100	Depleted	-9.0496	-7.68648
F	IgG depletion	YES	Day 14	24300	Depleted	-12.5331	-11.4729
F	IgG depletion	YES	Day 14	72900	Depleted	-2.83983	-2.83983
F	IgG depletion	YES	Day 28	100	Undepleted	98.1054	98.376
F	IgG depletion	YES	Day 28	300	Undepleted	95.3214	96.0174
F	IgG depletion	YES	Day 28	900	Undepleted	83.3736	85.5389
F	IgG depletion	YES	Day 28	2700	Undepleted	56.6941	56.6941
F	IgG depletion	YES	Day 28	8100	Undepleted	32.3345	20.348
F	IgG depletion	YES	Day 28	24300	Undepleted	28.4679	5.65491
F	IgG depletion	YES	Day 28	72900	Undepleted	18.8014	11.0681
F	IgG depletion	YES	Day 14	100	Undepleted	93.351	92.8815
F	IgG depletion	YES	Day 14	300	Undepleted	82.2794	83.1882
F	IgG depletion	YES	Day 14	900	Undepleted	55.9258	55.32
F	IgG depletion	YES	Day 14	2700	Undepleted	12.9118	15.9409
F	IgG depletion	YES	Day 14	8100	Undepleted	-5.41462	-5.41462
F	IgG depletion	YES	Day 14	24300	Undepleted	-10.4127	-8.59523
F	IgG depletion	YES	Day 14	72900	Undepleted	-0.416509	3.82431
F	IgG depletion	YES	Day 28	100	Depleted	96.5201	96.4814
F	IgG depletion	YES	Day 28	300	Depleted	87.3562	88.3615
F	IgG depletion	YES	Day 28	900	Depleted	66.5926	67.9459
F	IgG depletion	YES	Day 28	2700	Depleted	28.8545	26.1479
F	IgG depletion	YES	Day 28	8100	Depleted	-3.62494	-2.0783
F	IgG depletion	YES	Day 28	24300	Depleted	-9.8115	-10.5848
F	IgG depletion	YES	Day 28	72900	Depleted	-8.26486	0.628323
F	IgG depletion	YES	Day 14	100	Depleted	93.7902	93.7296
F	IgG depletion	YES	Day 14	300	Depleted	81.3707	85.8236
F	IgG depletion	YES	Day 14	900	Depleted	64.1045	65.0133
F	IgG depletion	YES	Day 14	2700	Depleted	24.7255	35.3275
F	IgG depletion	YES	Day 14	8100	Depleted	-2.38546	10.337
F	IgG depletion	YES	Day 14	24300	Depleted	-6.32336	2.15827
F	IgG depletion	YES	Day 14	72900	Depleted	-1.93109	1.09807
F	IgG depletion	YES	Day 28	100	Undepleted	97.912	97.2934
F	IgG depletion	YES	Day 28	300	Undepleted	92.5761	91.3001
F	IgG depletion	YES	Day 28	900	Undepleted	74.4804	74.8671
F	IgG depletion	YES	Day 28	2700	Undepleted	34.6544	32.7211
F	IgG depletion	YES	Day 28	8100	Undepleted	3.33494	-4.0116
F	IgG depletion	YES	Day 28	24300	Undepleted	-3.23828	-8.26486
F	IgG depletion	YES	Day 28	72900	Undepleted	3.7216	-0.531658
F	IgG depletion	YES	Day 14	100	Undepleted	94.5172	95.2745
F	IgG depletion	YES	Day 14	300	Undepleted	87.1412	87.641
F	IgG depletion	YES	Day 14	900	Undepleted	70.3143	71.223
F	IgG depletion	YES	Day 14	2700	Undepleted	31.844	33.8129
F	IgG depletion	YES	Day 14	8100	Undepleted	-3.14275	0.492238
F	IgG depletion	YES	Day 14	24300	Undepleted	-10.7156	-4.65733
F	IgG depletion	YES	Day 14	72900	Undepleted	-8.89814	0.34078
M	IgG depletion	NO	Day 28	100	Depleted	96.8538	96.9431
M	IgG depletion	NO	Day 28	300	Depleted	93.5292	94.2655
M	IgG depletion	NO	Day 28	900	Depleted	82.0826	82.0379
M	IgG depletion	NO	Day 28	2700	Depleted	39.9777	47.7873
M	IgG depletion	NO	Day 28	8100	Depleted	-0.185943	6.73113
M	IgG depletion	NO	Day 28	24300	Depleted	-13.1276	-7.32614
M	IgG depletion	NO	Day 28	72900	Depleted	-3.97917	-7.99554
M	IgG depletion	NO	Day 14	100	Depleted	91.0056	90.7391
M	IgG depletion	NO	Day 14	300	Depleted	83.0106	83.9767
M	IgG depletion	NO	Day 14	900	Depleted	68.02	69.5191
M	IgG depletion	NO	Day 14	2700	Depleted	33.375	36.3731
M	IgG depletion	NO	Day 14	8100	Depleted	3.39371	6.39184
M	IgG depletion	NO	Day 14	24300	Depleted	-3.60192	-0.437227
M	IgG depletion	NO	Day 14	72900	Depleted	10.7225	13.8872
M	IgG depletion	NO	Day 28	100	Undepleted	98.2373	97.4786
M	IgG depletion	NO	Day 28	300	Undepleted	95.2473	95.3366
M	IgG depletion	NO	Day 28	900	Undepleted	88.4195	88.6426
M	IgG depletion	NO	Day 28	2700	Undepleted	58.7207	59.8364
M	IgG depletion	NO	Day 28	8100	Undepleted	11.4169	14.5407
M	IgG depletion	NO	Day 28	24300	Undepleted	0.483451	-3.75604
M	IgG depletion	NO	Day 28	72900	Undepleted	-3.53291	-16.4745
M	IgG depletion	NO	Day 14	100	Undepleted	90.4726	90.939
M	IgG depletion	NO	Day 14	300	Undepleted	85.5923	84.8428
M	IgG depletion	NO	Day 14	900	Undepleted	74.5159	73.0169
M	IgG depletion	NO	Day 14	2700	Undepleted	43.5353	42.5359
M	IgG depletion	NO	Day 14	8100	Undepleted	16.3856	11.5553
M	IgG depletion	NO	Day 14	24300	Undepleted	8.39059	3.22715
M	IgG depletion	NO	Day 14	72900	Undepleted	8.39059	12.055
M	IgG depletion	NO	Day 28	100	Depleted	98.6238	98.6836
M	IgG depletion	NO	Day 28	300	Depleted	95.8714	94.7345
M	IgG depletion	NO	Day 28	900	Depleted	87.255	85.5797
M	IgG depletion	NO	Day 28	2700	Depleted	52.7898	54.6447
M	IgG depletion	NO	Day 28	8100	Depleted	0.0747943	3.66492
M	IgG depletion	NO	Day 28	24300	Depleted	-10.6956	-16.0808
M	IgG depletion	NO	Day 28	72900	Depleted	-2.91698	2.46821
M	IgG depletion	NO	Day 14	100	Depleted	95.0697	94.8032
M	IgG depletion	NO	Day 14	300	Depleted	85.659	86.8082
M	IgG depletion	NO	Day 14	900	Depleted	70.3519	69.8522
M	IgG depletion	NO	Day 14	2700	Depleted	38.3719	37.2059
M	IgG depletion	NO	Day 14	8100	Depleted	3.56027	8.72371
M	IgG depletion	NO	Day 14	24300	Depleted	-2.7691	3.39371
M	IgG depletion	NO	Day 14	72900	Depleted	13.7206	9.05684
M	IgG depletion	NO	Day 28	100	Undepleted	98.5639	99.282
M	IgG depletion	NO	Day 28	300	Undepleted	96.8287	97.1279
M	IgG depletion	NO	Day 28	900	Undepleted	89.828	91.6829
M	IgG depletion	NO	Day 28	2700	Undepleted	62.6627	67.1503
M	IgG depletion	NO	Day 28	8100	Undepleted	28.1975	27.5991
M	IgG depletion	NO	Day 28	24300	Undepleted	2.46821	-0.52356
M	IgG depletion	NO	Day 28	72900	Undepleted	4.86163	3.66492
M	IgG depletion	NO	Day 14	100	Undepleted	94.5534	93.8872
M	IgG depletion	NO	Day 14	300	Undepleted	88.6404	88.3406
M	IgG depletion	NO	Day 14	900	Undepleted	75.1822	73.1834
M	IgG depletion	NO	Day 14	2700	Undepleted	44.3681	45.534
M	IgG depletion	NO	Day 14	8100	Undepleted	12.5547	13.0543
M	IgG depletion	NO	Day 14	24300	Undepleted	0.395586	0.062461
M	IgG depletion	NO	Day 14	72900	Undepleted	12.5547	14.0537
F	IgG depletion	NO	Day 28	100	Depleted	98.6238	98.7435
F	IgG depletion	NO	Day 28	300	Depleted	97.5467	97.8459
F	IgG depletion	NO	Day 28	900	Depleted	90.1272	91.5632
F	IgG depletion	NO	Day 28	2700	Depleted	61.2266	64.0389
F	IgG depletion	NO	Day 28	8100	Depleted	8.45176	7.25505
F	IgG depletion	NO	Day 28	24300	Depleted	-16.6791	-11.2939
F	IgG depletion	NO	Day 28	72900	Depleted	3.06657	-3.51533
F	IgG depletion	NO	Day 14	100	Depleted	98.3843	97.8513
F	IgG depletion	NO	Day 14	300	Depleted	93.604	93.8372
F	IgG depletion	NO	Day 14	900	Depleted	77.5141	78.8466
F	IgG depletion	NO	Day 14	2700	Depleted	44.035	47.1997
F	IgG depletion	NO	Day 14	8100	Depleted	5.39246	14.0537
F	IgG depletion	NO	Day 14	24300	Depleted	-3.26879	2.89402
F	IgG depletion	NO	Day 14	72900	Depleted	5.55903	14.3868
F	IgG depletion	NO	Day 28	100	Undepleted	99.3418	99.5213
F	IgG depletion	NO	Day 28	300	Undepleted	98.7435	98.2049
F	IgG depletion	NO	Day 28	900	Undepleted	94.7943	93.7173
F	IgG depletion	NO	Day 28	2700	Undepleted	79.6559	77.2625
F	IgG depletion	NO	Day 28	8100	Undepleted	35.9761	28.1975
F	IgG depletion	NO	Day 28	24300	Undepleted	-5.3104	0.673149
F	IgG depletion	NO	Day 28	72900	Undepleted	-0.52356	-5.3104
F	IgG depletion	NO	Day 14	100	Undepleted	98.1845	97.8513
F	IgG depletion	NO	Day 14	300	Undepleted	93.9538	94.3868
F	IgG depletion	NO	Day 14	900	Undepleted	81.5116	81.8447
F	IgG depletion	NO	Day 14	2700	Undepleted	55.1947	51.5303
F	IgG depletion	NO	Day 14	8100	Undepleted	10.7225	12.7212
F	IgG depletion	NO	Day 14	24300	Undepleted	-3.10223	1.06184
F	IgG depletion	NO	Day 14	72900	Undepleted	6.22528	11.7218
F	IgG depletion	NO	Day 28	100	Depleted	98.3246	98.5639
F	IgG depletion	NO	Day 28	300	Depleted	97.0681	95.632
F	IgG depletion	NO	Day 28	900	Depleted	92.5804	91.982
F	IgG depletion	NO	Day 28	2700	Depleted	78.1601	76.1855
F	IgG depletion	NO	Day 28	8100	Depleted	38.3695	32.9843
F	IgG depletion	NO	Day 28	24300	Depleted	8.45176	10.2468
F	IgG depletion	NO	Day 28	72900	Depleted	13.8369	8.45176
F	IgG depletion	NO	Day 14	100	Depleted	93.7231	93.9145
F	IgG depletion	NO	Day 14	300	Depleted	83.5897	84
F	IgG depletion	NO	Day 14	900	Depleted	56.2393	55.5556
F	IgG depletion	NO	Day 14	2700	Depleted	12.4786	13.9829
F	IgG depletion	NO	Day 14	8100	Depleted	-3.24786	-4.06838
F	IgG depletion	NO	Day 14	24300	Depleted	-7.76068	-7.62393
F	IgG depletion	NO	Day 14	72900	Depleted	8.92308	11.6581
F	IgG depletion	NO	Day 28	100	Undepleted	98.923	99.3418
F	IgG depletion	NO	Day 28	300	Undepleted	98.2049	97.1279
F	IgG depletion	NO	Day 28	900	Undepleted	95.0935	94.0763
F	IgG depletion	NO	Day 28	2700	Undepleted	79.5363	82.5879
F	IgG depletion	NO	Day 28	8100	Undepleted	34.7794	40.7629
F	IgG depletion	NO	Day 28	24300	Undepleted	-6.50711	2.46821
F	IgG depletion	NO	Day 28	72900	Undepleted	0.0747943	4.86163
F	IgG depletion	NO	Day 14	100	Undepleted	92.7658	94.065
F	IgG depletion	NO	Day 14	300	Undepleted	84.2735	85.7778
F	IgG depletion	NO	Day 14	900	Undepleted	65.1282	61.7094
F	IgG depletion	NO	Day 14	2700	Undepleted	31.4872	23.5556
F	IgG depletion	NO	Day 14	8100	Undepleted	17.9487	1.26496
F	IgG depletion	NO	Day 14	24300	Undepleted	12.2051	0.854701
F	IgG depletion	NO	Day 14	72900	Undepleted	19.7265	9.88034
M	IgG depletion	YES	Day 28	100	Depleted	98.724	98.956
M	IgG depletion	YES	Day 28	300	Depleted	95.7854	96.1334
M	IgG depletion	YES	Day 28	900	Depleted	82.407	82.291
M	IgG depletion	YES	Day 28	2700	Depleted	49.7342	46.2542
M	IgG depletion	YES	Day 28	8100	Depleted	16.0947	14.5481
M	IgG depletion	YES	Day 28	24300	Depleted	-0.144998	-0.531658
M	IgG depletion	YES	Day 28	72900	Depleted	5.65491	1.7883
M	IgG depletion	YES	Day 14	100	Depleted	95.3811	94.939
M	IgG depletion	YES	Day 14	300	Depleted	86.2043	85.6707
M	IgG depletion	YES	Day 14	900	Depleted	62.5	66.311
M	IgG depletion	YES	Day 14	2700	Depleted	23.4756	25.7622
M	IgG depletion	YES	Day 14	8100	Depleted	-4.57317	-1.21951
M	IgG depletion	YES	Day 14	24300	Depleted	-12.1951	-9.90854
M	IgG depletion	YES	Day 14	72900	Depleted	-5.03049	-1.21951
M	IgG depletion	YES	Day 28	100	Undepleted	99.536	99.42
M	IgG depletion	YES	Day 28	300	Undepleted	97.0614	97.9507
M	IgG depletion	YES	Day 28	900	Undepleted	90.4495	90.2948
M	IgG depletion	YES	Day 28	2700	Undepleted	63.0353	63.1899
M	IgG depletion	YES	Day 28	8100	Undepleted	17.2547	20.348
M	IgG depletion	YES	Day 28	24300	Undepleted	-5.17158	-2.85162
M	IgG depletion	YES	Day 28	72900	Undepleted	5.26825	6.42823
M	IgG depletion	YES	Day 14	100	Undepleted	94.0549	94.1463
M	IgG depletion	YES	Day 14	300	Undepleted	88.247	88.5671
M	IgG depletion	YES	Day 14	900	Undepleted	66.7683	67.9878
M	IgG depletion	YES	Day 14	2700	Undepleted	30.0305	30.6402
M	IgG depletion	YES	Day 14	8100	Undepleted	1.67683	-1.67683
M	IgG depletion	YES	Day 14	24300	Undepleted	-7.16463	-9.45122
M	IgG depletion	YES	Day 14	72900	Undepleted	-1.98171	-2.59146
F	IgG depletion	YES	Day 28	100	Depleted	97.2768	97.9082
F	IgG depletion	YES	Day 28	300	Depleted	92.3039	91.1593
F	IgG depletion	YES	Day 28	900	Depleted	61.559	58.9541
F	IgG depletion	YES	Day 28	2700	Depleted	17.1189	20.6709
F	IgG depletion	YES	Day 28	8100	Depleted	-0.641342	-6.56142
F	IgG depletion	YES	Day 28	24300	Depleted	-15.6389	-15.2442
F	IgG depletion	YES	Day 28	72900	Depleted	2.12136	2.51603
F	IgG depletion	YES	Day 14	100	Depleted	89.0396	90.1524
F	IgG depletion	YES	Day 14	300	Depleted	69.6646	73.0183
F	IgG depletion	YES	Day 14	900	Depleted	25.7622	29.5732
F	IgG depletion	YES	Day 14	2700	Depleted	-1.21951	1.82927
F	IgG depletion	YES	Day 14	8100	Depleted	-9.90854	-8.9939
F	IgG depletion	YES	Day 14	24300	Depleted	-14.3293	-10.2134
F	IgG depletion	YES	Day 14	72900	Depleted	-9.29878	-4.26829
F	IgG depletion	YES	Day 28	100	Undepleted	98.8949	98.816
F	IgG depletion	YES	Day 28	300	Undepleted	94.0405	95.777
F	IgG depletion	YES	Day 28	900	Undepleted	71.5836	77.3064
F	IgG depletion	YES	Day 28	2700	Undepleted	34.0898	34.0898
F	IgG depletion	YES	Day 28	8100	Undepleted	-5.77208	10.8041
F	IgG depletion	YES	Day 28	24300	Undepleted	5.27874	-13.2708
F	IgG depletion	YES	Day 28	72900	Undepleted	11.5935	-4.19339
F	IgG depletion	YES	Day 14	100	Undepleted	92.1189	92.6067
F	IgG depletion	YES	Day 14	300	Undepleted	79.878	81.5549
F	IgG depletion	YES	Day 14	900	Undepleted	45.2744	41.9207
F	IgG depletion	YES	Day 14	2700	Undepleted	5.03049	6.40244
F	IgG depletion	YES	Day 14	8100	Undepleted	-9.45122	-8.68902
F	IgG depletion	YES	Day 14	24300	Undepleted	-14.7866	-11.128
F	IgG depletion	YES	Day 14	72900	Undepleted	-5.03049	-6.70732
M	IgG depletion	YES	Day 28	100	Depleted	97.2768	97.6714
M	IgG depletion	YES	Day 28	300	Depleted	93.6063	93.5274
M	IgG depletion	YES	Day 28	900	Depleted	75.1751	74.5437
M	IgG depletion	YES	Day 28	2700	Depleted	26.9857	27.3804
M	IgG depletion	YES	Day 28	8100	Depleted	-6.95609	-2.6147
M	IgG depletion	YES	Day 28	24300	Depleted	-19.5856	-6.56142
M	IgG depletion	YES	Day 28	72900	Depleted	-3.00937	-4.19339
M	IgG depletion	YES	Day 14	100	Depleted	87.4085	86.8902
M	IgG depletion	YES	Day 14	300	Depleted	68.1402	65.7012
M	IgG depletion	YES	Day 14	900	Depleted	27.7439	31.5549
M	IgG depletion	YES	Day 14	2700	Depleted	3.65854	14.3293
M	IgG depletion	YES	Day 14	8100	Depleted	-1.06707	5.79268
M	IgG depletion	YES	Day 14	24300	Depleted	-4.87805	-0.914634
M	IgG depletion	YES	Day 14	72900	Depleted	-0.609756	1.21951
M	IgG depletion	YES	Day 28	100	Undepleted	98.9739	98.9739
M	IgG depletion	YES	Day 28	300	Undepleted	95.2245	95.9349
M	IgG depletion	YES	Day 28	900	Undepleted	81.9635	83.6606
M	IgG depletion	YES	Day 28	2700	Undepleted	43.1672	45.9299
M	IgG depletion	YES	Day 28	8100	Undepleted	-10.5081	1.72669
M	IgG depletion	YES	Day 28	24300	Undepleted	-17.6122	-20.7696
M	IgG depletion	YES	Day 28	72900	Undepleted	-4.58806	1.72669
M	IgG depletion	YES	Day 14	100	Undepleted	89.8018	89.8933
M	IgG depletion	YES	Day 14	300	Undepleted	72.2561	72.561
M	IgG depletion	YES	Day 14	900	Undepleted	30.4878	32.622
M	IgG depletion	YES	Day 14	2700	Undepleted	-0.457317	2.43902
M	IgG depletion	YES	Day 14	8100	Undepleted	-5.79268	-4.87805
M	IgG depletion	YES	Day 14	24300	Undepleted	-10.2134	-9.29878
M	IgG depletion	YES	Day 14	72900	Undepleted	-0.457317	-3.04878
F	IgG depletion	NA	Day 28	100	Depleted	97.4743	96.7695
F	IgG depletion	NA	Day 28	300	Depleted	91.8355	92.1292
F	IgG depletion	NA	Day 28	900	Depleted	74.5081	74.3906
F	IgG depletion	NA	Day 28	2700	Depleted	31.2775	27.1659
F	IgG depletion	NA	Day 28	8100	Depleted	-6.90162	-9.83847
F	IgG depletion	NA	Day 28	24300	Depleted	-12.188	-36.2702
F	IgG depletion	NA	Day 28	72900	Depleted	-6.90162	-14.5374
F	IgG depletion	NA	Day 14	100	Depleted	96.7316	97.1556
F	IgG depletion	NA	Day 14	300	Depleted	91.0701	92.0547
F	IgG depletion	NA	Day 14	900	Depleted	82.0855	83.1795
F	IgG depletion	NA	Day 14	2700	Depleted	59.2479	61.0256
F	IgG depletion	NA	Day 14	8100	Depleted	16.7179	18.359
F	IgG depletion	NA	Day 14	24300	Depleted	-1.88034	-5.02564
F	IgG depletion	NA	Day 14	72900	Depleted	4.82051	4.95726
F	IgG depletion	NA	Day 28	100	Undepleted	98.8253	99.0602
F	IgG depletion	NA	Day 28	300	Undepleted	95.2423	95.9471
F	IgG depletion	NA	Day 28	900	Undepleted	83.025	84.8458
F	IgG depletion	NA	Day 28	2700	Undepleted	49.2511	48.7812
F	IgG depletion	NA	Day 28	8100	Undepleted	19.5301	7.78267
F	IgG depletion	NA	Day 28	24300	Undepleted	8.37004	-15.1248
F	IgG depletion	NA	Day 28	72900	Undepleted	11.3069	5.43319
F	IgG depletion	NA	Day 14	100	Undepleted	96.5128	96.2393
F	IgG depletion	NA	Day 14	300	Undepleted	92.8205	92.4103
F	IgG depletion	NA	Day 14	900	Undepleted	86.4889	85.3675
F	IgG depletion	NA	Day 14	2700	Undepleted	68.4103	68.8205
F	IgG depletion	NA	Day 14	8100	Undepleted	27.7949	28.2051
F	IgG depletion	NA	Day 14	24300	Undepleted	-1.05983	-0.102564
F	IgG depletion	NA	Day 14	72900	Undepleted	2.90598	7.4188
F	IgG depletion	NO	Day 28	100	Depleted	98.0617	96.5932
F	IgG depletion	NO	Day 28	300	Depleted	94.3612	92.5404
F	IgG depletion	NO	Day 28	900	Depleted	78.5022	75.9765
F	IgG depletion	NO	Day 28	2700	Depleted	33.627	35.9765
F	IgG depletion	NO	Day 28	8100	Depleted	-1.61527	0.146843
F	IgG depletion	NO	Day 28	24300	Depleted	-22.1733	-18.0617
F	IgG depletion	NO	Day 28	72900	Depleted	-13.3627	-10.4258
F	IgG depletion	NO	Day 14	100	Depleted	93.3402	92.1641
F	IgG depletion	NO	Day 14	300	Depleted	82.906	83.7265
F	IgG depletion	NO	Day 14	900	Depleted	57.6068	60.3419
F	IgG depletion	NO	Day 14	2700	Depleted	17.1282	25.7436
F	IgG depletion	NO	Day 14	8100	Depleted	-2.5641	8.37607
F	IgG depletion	NO	Day 14	24300	Depleted	-7.62393	3.7265
F	IgG depletion	NO	Day 14	72900	Depleted	2.35897	12.4786
F	IgG depletion	NO	Day 28	100	Undepleted	98.2966	98.4141
F	IgG depletion	NO	Day 28	300	Undepleted	94.185	95.4772
F	IgG depletion	NO	Day 28	900	Undepleted	83.9648	85.0808
F	IgG depletion	NO	Day 28	2700	Undepleted	53.4214	52.4816
F	IgG depletion	NO	Day 28	8100	Undepleted	4.84581	6.60793
F	IgG depletion	NO	Day 28	24300	Undepleted	-8.66373	-11.0132
F	IgG depletion	NO	Day 28	72900	Undepleted	-7.48899	3.0837
F	IgG depletion	NO	Day 14	100	Undepleted	93.2991	93.4359
F	IgG depletion	NO	Day 14	300	Undepleted	85.3675	86.3248
F	IgG depletion	NO	Day 14	900	Undepleted	68.547	69.9145
F	IgG depletion	NO	Day 14	2700	Undepleted	31.6239	34.2222
F	IgG depletion	NO	Day 14	8100	Undepleted	-1.60684	-0.512821
F	IgG depletion	NO	Day 14	24300	Undepleted	-9.53846	-8.03419
F	IgG depletion	NO	Day 14	72900	Undepleted	2.22222	2.22222
F	IgG depletion	NO	Day 28	100	Depleted	99.1189	98.1791
F	IgG depletion	NO	Day 28	300	Depleted	94.5962	94.0675
F	IgG depletion	NO	Day 28	900	Depleted	78.7372	77.21
F	IgG depletion	NO	Day 28	2700	Depleted	40.6755	44.0235
F	IgG depletion	NO	Day 28	8100	Depleted	11.8943	14.8311
F	IgG depletion	NO	Day 28	24300	Depleted	-14.5374	6.02056
F	IgG depletion	NO	Day 28	72900	Depleted	1.90896	10.1322
F	IgG depletion	NO	Day 14	100	Depleted	94.9585	95.1845
F	IgG depletion	NO	Day 14	300	Depleted	89.4086	88.1518
F	IgG depletion	NO	Day 14	900	Depleted	75.7105	76.8402
F	IgG depletion	NO	Day 14	2700	Depleted	45.4898	48.0318
F	IgG depletion	NO	Day 14	8100	Depleted	10.7502	11.4563
F	IgG depletion	NO	Day 14	24300	Depleted	-4.36011	-1.39453
F	IgG depletion	NO	Day 14	72900	Depleted	3.26567	11.0327
F	IgG depletion	NO	Day 28	100	Undepleted	98.649	99.2952
F	IgG depletion	NO	Day 28	300	Undepleted	96.652	96.8869
F	IgG depletion	NO	Day 28	900	Undepleted	85.4919	86.5492
F	IgG depletion	NO	Day 28	2700	Undepleted	51.3069	48.7225
F	IgG depletion	NO	Day 28	8100	Undepleted	1.90896	3.67107
F	IgG depletion	NO	Day 28	24300	Undepleted	-16.2996	-19.2364
F	IgG depletion	NO	Day 28	72900	Undepleted	0.146843	-2.20264
F	IgG depletion	NO	Day 14	100	Undepleted	95.128	94.9585
F	IgG depletion	NO	Day 14	300	Undepleted	90.5101	90.2701
F	IgG depletion	NO	Day 14	900	Undepleted	79.6646	82.2065
F	IgG depletion	NO	Day 14	2700	Undepleted	55.6575	56.5049
F	IgG depletion	NO	Day 14	8100	Undepleted	21.3416	16.9638
F	IgG depletion	NO	Day 14	24300	Undepleted	7.07855	1.00618
F	IgG depletion	NO	Day 14	72900	Undepleted	12.8685	8.2083
F	IgM depletion	NO	Day 28	25	Undepleted	99.6836	99.5819
F	IgM depletion	NO	Day 28	25	Depleted	97.5676	98.4018
F	IgM depletion	NO	Day 28	75	Undepleted	98.9511	99.1139
F	IgM depletion	NO	Day 28	75	Depleted	91.0974	91.0771
F	IgM depletion	NO	Day 28	225	Undepleted	98.2797	98.2797
F	IgM depletion	NO	Day 28	225	Depleted	67.516	65.8883
F	IgM depletion	NO	Day 28	675	Undepleted	94.2308	94.5156
F	IgM depletion	NO	Day 28	675	Depleted	16.4466	26.8233
F	IgM depletion	NO	Day 28	2025	Undepleted	77.8927	78.5031
F	IgM depletion	NO	Day 28	2025	Depleted	-1.66162	3.42497
F	IgM depletion	NO	Day 28	6075	Undepleted	33.3341	38.8276
F	IgM depletion	NO	Day 28	6075	Depleted	-0.84777	-1.45816
F	IgM depletion	NO	Day 28	18225	Undepleted	13.5982	26.0094
F	IgM depletion	NO	Day 28	18225	Depleted	2.40765	5.86653
F	IgG depletion	NO	Day 28	100	Depleted	90.4687	90.3579
F	IgG depletion	NO	Day 28	300	Depleted	79.8661	80.7897
F	IgG depletion	NO	Day 28	900	Depleted	52.3436	53.6366
F	IgG depletion	NO	Day 28	2700	Depleted	0.808127	5.79543
F	IgG depletion	NO	Day 28	8100	Depleted	-24.8672	-22.8354
F	IgG depletion	NO	Day 28	24300	Depleted	-25.052	-23.9437
F	IgG depletion	NO	Day 28	72900	Depleted	-16.0009	-14.1538
F	IgG depletion	NO	Day 14	100	Depleted	94.5349	94.5349
F	IgG depletion	NO	Day 14	300	Depleted	86.556	87.6999
F	IgG depletion	NO	Day 14	900	Depleted	73.3098	73.8747
F	IgG depletion	NO	Day 14	2700	Depleted	43.0891	43.9365
F	IgG depletion	NO	Day 14	8100	Depleted	5.38394	4.67785
F	IgG depletion	NO	Day 14	24300	Depleted	-9.16152	-11.9859
F	IgG depletion	NO	Day 14	72900	Depleted	6.09003	6.6549
F	IgG depletion	NO	Day 28	100	Undepleted	92.5375	92.9254
F	IgG depletion	NO	Day 28	300	Undepleted	82.0088	83.0986
F	IgG depletion	NO	Day 28	900	Undepleted	60.8405	60.471
F	IgG depletion	NO	Day 28	2700	Undepleted	10.4133	15.2159
F	IgG depletion	NO	Day 28	8100	Undepleted	-18.0328	-17.4786
F	IgG depletion	NO	Day 28	24300	Undepleted	-22.8354	-20.6188
F	IgG depletion	NO	Day 28	72900	Undepleted	-8.05819	-11.0136
F	IgG depletion	NO	Day 14	100	Undepleted	94.5207	94.436
F	IgG depletion	NO	Day 14	300	Undepleted	88.4625	89.7476
F	IgG depletion	NO	Day 14	900	Undepleted	77.5463	76.2754
F	IgG depletion	NO	Day 14	2700	Undepleted	48.0318	46.0547
F	IgG depletion	NO	Day 14	8100	Undepleted	4.53663	6.79612
F	IgG depletion	NO	Day 14	24300	Undepleted	-7.18447	-6.19594
F	IgG depletion	NO	Day 14	72900	Undepleted	-0.123566	3.83054
F	IgM depletion	NO	Day 28	25	Undepleted	99.8477	99.536
F	IgM depletion	NO	Day 28	25	Depleted	98.0471	97.7875
F	IgM depletion	NO	Day 28	75	Undepleted	98.8954	99.2244
F	IgM depletion	NO	Day 28	75	Depleted	91.6068	91.6934
F	IgM depletion	NO	Day 28	225	Undepleted	96.6621	97.2508
F	IgM depletion	NO	Day 28	225	Depleted	61.0847	61.2578
F	IgM depletion	NO	Day 28	675	Undepleted	91.0009	91.0875
F	IgM depletion	NO	Day 28	675	Depleted	6.03056	7.06932
F	IgM depletion	NO	Day 28	2025	Undepleted	72.3379	72.1648
F	IgM depletion	NO	Day 28	2025	Depleted	-3.31825	-5.22264
F	IgM depletion	NO	Day 28	6075	Undepleted	24.2088	17.8031
F	IgM depletion	NO	Day 28	6075	Depleted	-8.68516	-7.81953
F	IgM depletion	NO	Day 28	18225	Undepleted	10.5318	1.87553
F	IgM depletion	NO	Day 28	18225	Depleted	-0.02885	-4.35701
F	IgG depletion	YES	Day 28	100	Depleted	98.1056	96.7637
F	IgG depletion	YES	Day 28	300	Depleted	94.9087	93.6063
F	IgG depletion	YES	Day 28	900	Depleted	85.9102	82.2003
F	IgG depletion	YES	Day 28	2700	Depleted	49.8767	49.0873
F	IgG depletion	YES	Day 28	8100	Depleted	15.5402	17.1189
F	IgG depletion	YES	Day 28	24300	Depleted	-20.3749	8.43611
F	IgG depletion	YES	Day 28	72900	Depleted	5.67341	8.04144
F	IgG depletion	YES	Day 14	100	Depleted	87.1167	85.9455
F	IgG depletion	YES	Day 14	300	Depleted	64.5384	62.0984
F	IgG depletion	YES	Day 14	900	Depleted	27.7755	29.5649
F	IgG depletion	YES	Day 14	2700	Depleted	-0.366002	1.09801
F	IgG depletion	YES	Day 14	8100	Depleted	-10.7767	-9.15006
F	IgG depletion	YES	Day 14	24300	Depleted	-13.5421	-11.1021
F	IgG depletion	YES	Day 14	72900	Depleted	1.74868	0.610004
F	IgG depletion	YES	Day 28	100	Undepleted	98.8555	98.5792
F	IgG depletion	YES	Day 28	300	Undepleted	96.4874	96.6848
F	IgG depletion	YES	Day 28	900	Undepleted	90.0148	88.7913
F	IgG depletion	YES	Day 28	2700	Undepleted	67.0449	65.4267
F	IgG depletion	YES	Day 28	8100	Undepleted	16.7242	21.0656
F	IgG depletion	YES	Day 28	24300	Undepleted	-0.24667	-6.95609
F	IgG depletion	YES	Day 28	72900	Undepleted	-8.53478	-2.22003
F	IgG depletion	YES	Day 14	100	Undepleted	87.198	86.5636
F	IgG depletion	YES	Day 14	300	Undepleted	70.8825	67.4664
F	IgG depletion	YES	Day 14	900	Undepleted	40.6263	36.8849
F	IgG depletion	YES	Day 14	2700	Undepleted	17.2021	10.3701
F	IgG depletion	YES	Day 14	8100	Undepleted	7.60472	-4.27003
F	IgG depletion	YES	Day 14	24300	Undepleted	4.35136	-7.03538
F	IgG depletion	YES	Day 14	72900	Undepleted	8.09272	-0.203335
M	IgG depletion	NA	Day 28	100	Depleted	91.2999	91.263
M	IgG depletion	NA	Day 28	300	Depleted	76.1718	75.8024
M	IgG depletion	NA	Day 28	900	Depleted	37.0122	41.8148
M	IgG depletion	NA	Day 28	2700	Depleted	-6.02632	5.79543
M	IgG depletion	NA	Day 28	8100	Depleted	-24.3131	-9.5359
M	IgG depletion	NA	Day 28	24300	Depleted	-24.3131	-14.1538
M	IgG depletion	NA	Day 28	72900	Depleted	-6.39575	-3.80974
M	IgG depletion	NA	Day 14	100	Depleted	95.5658	95.5093
M	IgG depletion	NA	Day 14	300	Depleted	88.0106	88.9709
M	IgG depletion	NA	Day 14	900	Depleted	68.5084	70.6267
M	IgG depletion	NA	Day 14	2700	Depleted	30.0971	37.0168
M	IgG depletion	NA	Day 14	8100	Depleted	3.97176	12.0212
M	IgG depletion	NA	Day 14	24300	Depleted	-2.66549	1.00618
M	IgG depletion	NA	Day 14	72900	Depleted	2.98323	10.0441
M	IgG depletion	NA	Day 28	100	Undepleted	93.0732	94.0707
M	IgG depletion	NA	Day 28	300	Undepleted	79.3119	81.3438
M	IgG depletion	NA	Day 28	900	Undepleted	45.8785	48.4646
M	IgG depletion	NA	Day 28	2700	Undepleted	-3.2556	0.623413
M	IgG depletion	NA	Day 28	8100	Undepleted	-28.7462	-25.052
M	IgG depletion	NA	Day 28	24300	Undepleted	-22.8354	-22.4659
M	IgG depletion	NA	Day 28	72900	Undepleted	-18.2175	-8.05819
M	IgG depletion	NA	Day 14	100	Undepleted	96.0459	95.8906
M	IgG depletion	NA	Day 14	300	Undepleted	90.0441	89.9735
M	IgG depletion	NA	Day 14	900	Undepleted	74.8632	73.451
M	IgG depletion	NA	Day 14	2700	Undepleted	36.8756	36.5931
M	IgG depletion	NA	Day 14	8100	Undepleted	-0.123566	3.5481
M	IgG depletion	NA	Day 14	24300	Undepleted	-8.17299	-7.18447
M	IgG depletion	NA	Day 14	72900	Undepleted	2.70079	5.80759
F	IgG depletion	YES	Day 28	100	Depleted	97.9175	97.8389
F	IgG depletion	YES	Day 28	300	Depleted	93.6739	94.499
F	IgG depletion	YES	Day 28	900	Depleted	81.9646	80.3929
F	IgG depletion	YES	Day 28	2700	Depleted	49.7053	44.5972
F	IgG depletion	YES	Day 28	8100	Depleted	2.94695	4.91159
F	IgG depletion	YES	Day 28	24300	Depleted	-11.1984	-13.9489
F	IgG depletion	YES	Day 28	72900	Depleted	7.66208	8.05501
F	IgG depletion	YES	Day 14	100	Depleted	95.4128	95.3965
F	IgG depletion	YES	Day 14	300	Depleted	90.1261	89.5567
F	IgG depletion	YES	Day 14	900	Depleted	80.3172	80.9679
F	IgG depletion	YES	Day 14	2700	Depleted	59.0077	60.3091
F	IgG depletion	YES	Day 14	8100	Depleted	19.9675	21.4315
F	IgG depletion	YES	Day 14	24300	Depleted	-3.61936	-1.34201
F	IgG depletion	YES	Day 14	72900	Depleted	1.74868	-0.203335
F	IgG depletion	YES	Day 28	100	Undepleted	98.5069	98.8212
F	IgG depletion	YES	Day 28	300	Undepleted	96.5422	96.3851
F	IgG depletion	YES	Day 28	900	Undepleted	84.2829	86.2475
F	IgG depletion	YES	Day 28	2700	Undepleted	55.2063	59.1356
F	IgG depletion	YES	Day 28	8100	Undepleted	26.1297	21.4145
F	IgG depletion	YES	Day 28	24300	Undepleted	0.982318	15.1277
F	IgG depletion	YES	Day 28	72900	Undepleted	2.55403	12.3772
F	IgG depletion	YES	Day 14	100	Undepleted	96.7466	95.673
F	IgG depletion	YES	Day 14	300	Undepleted	92.7288	92.2245
F	IgG depletion	YES	Day 14	900	Undepleted	84.3026	83.2452
F	IgG depletion	YES	Day 14	2700	Undepleted	62.5864	61.4477
F	IgG depletion	YES	Day 14	8100	Undepleted	23.0582	22.4075
F	IgG depletion	YES	Day 14	24300	Undepleted	-2.31802	-1.34201
F	IgG depletion	YES	Day 14	72900	Undepleted	1.42334	3.53802
F	IgG depletion	YES	Day 28	100	Depleted	98.1532	98.389
F	IgG depletion	YES	Day 28	300	Depleted	91.7092	92.1807
F	IgG depletion	YES	Day 28	900	Depleted	68.6444	72.1807
F	IgG depletion	YES	Day 28	2700	Depleted	19.4499	29.666
F	IgG depletion	YES	Day 28	8100	Depleted	-10.8055	-1.76817
F	IgG depletion	YES	Day 28	24300	Depleted	-20.6287	-15.5206
F	IgG depletion	YES	Day 28	72900	Depleted	-4.51866	-0.982318
F	IgG depletion	YES	Day 14	100	Depleted	89.3453	88.2717
F	IgG depletion	YES	Day 14	300	Depleted	71.0451	71.5331
F	IgG depletion	YES	Day 14	900	Depleted	35.0956	39.4876
F	IgG depletion	YES	Day 14	2700	Depleted	1.91135	11.0207
F	IgG depletion	YES	Day 14	8100	Depleted	-7.84872	0.772672
F	IgG depletion	YES	Day 14	24300	Depleted	-16.9581	-5.73404
F	IgG depletion	YES	Day 14	72900	Depleted	0.284669	4.51403
F	IgG depletion	YES	Day 28	100	Undepleted	99.2927	99.2927
F	IgG depletion	YES	Day 28	300	Undepleted	97.8782	97.8389
F	IgG depletion	YES	Day 28	900	Undepleted	89.7053	89.3124
F	IgG depletion	YES	Day 28	2700	Undepleted	58.7426	58.7426
F	IgG depletion	YES	Day 28	8100	Undepleted	12.3772	10.0196
F	IgG depletion	YES	Day 28	24300	Undepleted	-6.87623	-1.37525
F	IgG depletion	YES	Day 28	72900	Undepleted	6.09037	-0.982318
F	IgG depletion	YES	Day 14	100	Undepleted	92.989	92.7776
F	IgG depletion	YES	Day 14	300	Undepleted	79.9919	79.5039
F	IgG depletion	YES	Day 14	900	Undepleted	48.597	48.4343
F	IgG depletion	YES	Day 14	2700	Undepleted	8.90606	7.27938
F	IgG depletion	YES	Day 14	8100	Undepleted	-8.66206	-9.80073
F	IgG depletion	YES	Day 14	24300	Undepleted	-15.1688	-15.6568
F	IgG depletion	YES	Day 14	72900	Undepleted	-0.691338	-1.17934
F	IgG depletion	YES	Day 28	100	Depleted	99.6542	99.6542
F	IgG depletion	YES	Day 28	300	Depleted	99.1749	98.4283
F	IgG depletion	YES	Day 28	900	Depleted	98.389	97.8389
F	IgG depletion	YES	Day 28	2700	Depleted	95.835	94.8527
F	IgG depletion	YES	Day 28	8100	Depleted	82.3183	80.0393
F	IgG depletion	YES	Day 28	24300	Depleted	34.7741	43.4185
F	IgG depletion	YES	Day 28	72900	Depleted	17.8782	17.8782
F	IgG depletion	YES	Day 14	100	Depleted	95.315	95.0081
F	IgG depletion	YES	Day 14	300	Depleted	89.2246	89.8223
F	IgG depletion	YES	Day 14	900	Depleted	78.1906	78.6753
F	IgG depletion	YES	Day 14	2700	Depleted	47.0113	48.6268
F	IgG depletion	YES	Day 14	8100	Depleted	6.62359	10.5008
F	IgG depletion	YES	Day 14	24300	Depleted	-10.0162	-7.43134
F	IgG depletion	YES	Day 14	72900	Depleted	0	-1.13086
F	IgG depletion	YES	Day 28	100	Undepleted	99.7682	99.6149
F	IgG depletion	YES	Day 28	300	Undepleted	99.1356	99.4106
F	IgG depletion	YES	Day 28	900	Undepleted	98.7033	98.5069
F	IgG depletion	YES	Day 28	2700	Undepleted	96.778	96.8959
F	IgG depletion	YES	Day 28	8100	Undepleted	89.4303	89.7053
F	IgG depletion	YES	Day 28	24300	Undepleted	63.1041	59.9214
F	IgG depletion	YES	Day 28	72900	Undepleted	22.2004	22.9862
F	IgG depletion	YES	Day 14	100	Undepleted	95.5574	95.6381
F	IgG depletion	YES	Day 14	300	Undepleted	92.0194	91.0662
F	IgG depletion	YES	Day 14	900	Undepleted	80.1292	80.2908
F	IgG depletion	YES	Day 14	2700	Undepleted	57.5121	52.1809
F	IgG depletion	YES	Day 14	8100	Undepleted	21.4863	13.4087
F	IgG depletion	YES	Day 14	24300	Undepleted	2.58481	-7.26979
F	IgG depletion	YES	Day 14	72900	Undepleted	3.71567	3.06947
F	IgG depletion	YES	Day 28	100	Depleted	99.4986	98.9585
F	IgG depletion	YES	Day 28	300	Depleted	97.9556	98.4957
F	IgG depletion	YES	Day 28	900	Depleted	92.2469	92.1697
F	IgG depletion	YES	Day 28	2700	Depleted	69.9132	65.5931
F	IgG depletion	YES	Day 28	8100	Depleted	27.4831	33.6548
F	IgG depletion	YES	Day 28	24300	Depleted	1.63934	8.19672
F	IgG depletion	YES	Day 28	72900	Depleted	0.096432	4.72517
F	IgG depletion	YES	Day 14	100	Depleted	96.0329	96.3761
F	IgG depletion	YES	Day 14	300	Depleted	93.6582	91.6541
F	IgG depletion	YES	Day 14	900	Depleted	83.2533	84.7632
[truncated: 685 more rows]

[truncated: 34 more sheets: Fig2K_L, Fig3B, Fig3C, Fig3D_F_E_G, Fig3H, Fig3I_J, Fig4, Fig5B, Fig5C, Fig5D, Fig5E, Fig5G, Fig6_A_B, Fig6C, Fig7C, Fig7D, Fig7E, Fig7F, Fig7G, Sup1B …]
